# Supplementary material for: Antimicrobial prescription practices for outpatients with acute respiratory tract infections: A retrospective, multicenter, medical record-based study
Source: PLoS One. 2021 Nov 12;16(11):e0259633. doi: 10.1371/journal.pone.0259633 (PMC8589193; doi:10.1371/journal.pone.0259633)
Supplement: S1 Dataset — (XLSX) [file pone.0259633.s001.xlsx]

## Sheet: data set
Hospital	sex M1F2	age (years)	nasal discharge	nasal obstruction	sore throat	hoarseness of voice	cough	sputum	Abx administration	Abx	ICD10コード1	ICD10コード2	ICD10コード3
Kaneda	2	18	1	1	0	0	1	0	0	0	J069	J304
Kaneda	2	18	0	1	1	0	1	0	0	0	J069
Kaneda	1	18	0	0	1	0	0	0	0	0	J029
Kaneda	2	19	1	0	0	0	0	1	1	4	J069	J304
Kaneda	2	19	0	0	1	0	0	0	0	0	J069
Kaneda	2	19	0	0	1	0	1	0	0	0	J40	J029
Kaneda	1	19	0	0	1	0	0	0	0	0	J069
Kaneda	1	19	0	0	0	0	1	0	0	0	J209
Kaneda	2	20	0	0	0	0	1	1	1	4	J069	J189
Kaneda	2	20	0	0	1	1	1	0	1	4	J40	J029
Kaneda	2	20	0	0	1	0	0	0	0	0	J029	J101
Kaneda	2	20	1	0	1	0	0	0	0	0	J069
Kaneda	1	20	0	0	1	0	0	0	0	0	J029
Kaneda	1	20	0	0	1	0	1	0	0	0	J029	R51
Kaneda	1	20	1	1	1	0	1	0	0	0	J069	J00
Kaneda	1	20	0	0	1	0	0	0	0	0	J00	J101
Kaneda	1	20	1	0	0	0	1	0	0	0	J069
Kaneda	2	21	0	0	1	0	0	0	1	1	J029
Kaneda	1	21	1	0	1	0	1	0	1	7	J40	J039
Kaneda	2	21	1	0	1	0	0	0	1	3	J060	R51	J069
Kaneda	2	21	0	1	1	0	1	0	0	0	J029	J029
Kaneda	2	21	0	0	1	0	0	0	0	0	J00
Kaneda	1	21	1	0	1	0	1	0	0	0	J029
Kaneda	1	21	0	0	1	0	0	0	0	0	J029
Kaneda	1	21	0	0	1	0	0	0	0	0	J029	R51	B279
Kaneda	2	22	1	1	0	0	0	0	1	4	J029
Kaneda	2	22	1	1	0	0	0	0	1	4	J029
Kaneda	1	22	0	0	0	0	0	0	0	0	J069
Kaneda	1	22	0	0	0	0	0	0	0	0	J069
Kaneda	2	23	1	0	1	0	1	0	1	1	J039
Kaneda	2	23	1	0	1	0	1	1	0	0	J00	J029	J111
Kaneda	2	23	0	0	1	0	0	0	0	0	J029
Kaneda	2	23	0	0	1	0	0	0	0	0	J029
Kaneda	2	23	0	0	1	0	1	0	0	0	J029
Kaneda	2	23	0	0	1	0	1	0	0	0	J069	J304
Kaneda	2	23	0	0	1	0	1	0	0	0	J029
Kaneda	2	23	1	0	0	0	1	0	0	0	J069	J304
Kaneda	1	23	0	0	0	0	1	0	0	0	J00
Kaneda	2	24	0	0	0	0	1	0	1	4	J209
Kaneda	2	24	0	0	0	0	0	0	0	0	J069
Kaneda	2	24	0	0	1	0	1	0	0	0	J209
Kaneda	2	24	1	1	0	0	1	0	0	0	J069
Kaneda	1	24	0	0	1	0	0	0	0	0	J00
Kaneda	1	24	1	1	0	0	1	1	0	0	J069
Kaneda	1	24	1	0	0	0	1	1	0	0	J069
Kaneda	1	24	0	0	1	0	0	0	0	0	J00
Kaneda	1	24	1	0	1	0	1	0	0	0	J029
Kaneda	2	25	1	0	0	0	1	0	0	0	J069
Kaneda	2	25	1	0	0	0	1	0	0	0	J209
Kaneda	1	25	0	0	0	0	0	0	0	0	J00
Kaneda	1	25	1	0	0	0	1	1	0	0	J069
Kaneda	1	25	0	0	0	0	0	0	0	0	J029
Kaneda	1	25	0	0	1	0	1	0	0	0	J069
Kaneda	1	25	1	0	0	0	0	1	0	0	J069
Kaneda	1	25	0	0	1	0	0	0	0	0	J069
Kaneda	1	25	0	0	0	0	0	0	0	0	J069	A09	R104
Kaneda	1	26	0	0	0	0	0	0	1	1	J00	J329
Kaneda	1	26	1	0	0	0	1	1	1	3	J019	J309
Kaneda	1	26	1	0	1	0	0	1	1	4	J019
Kaneda	1	26	0	0	0	0	0	0	0	0	J00
Kaneda	1	26	1	0	1	0	0	0	0	0	J069	J029
Kaneda	1	26	0	0	1	0	0	0	0	0	J029
Kaneda	1	26	0	0	1	0	0	0	0	0	J00	J304
Kaneda	1	26	0	0	0	0	1	0	0	0	J069
Kaneda	1	26	0	0	0	0	1	1	0	0	J40
Kaneda	1	26	0	0	1	0	0	0	0	0	J029
Kaneda	2	27	1	0	1	0	1	1	0	0	J069	J46	E86
Kaneda	2	27	0	1	1	0	0	0	0	0	J069
Kaneda	1	27	0	0	0	0	0	0	0	0	J069
Kaneda	1	27	0	0	0	0	0	0	0	0	J00	J029
Kaneda	1	27	1	0	1	0	1	0	0	0	J00	J304
Kaneda	1	27	0	0	0	0	1	0	0	0	J209
Kaneda	2	28	0	0	0	1	1	0	1	4	J069
Kaneda	1	28	0	0	1	0	0	0	1	2	J029
Kaneda	2	28	0	0	1	0	0	0	1	2	J068	T918
Kaneda	1	28	1	0	1	0	0	1	0	0	J069
Kaneda	1	28	0	0	0	0	0	0	0	0	J069
Kaneda	1	28	0	0	0	0	0	0	0	0	J069
Kaneda	1	28	1	0	0	0	1	0	0	0	J069
Kaneda	1	28	1	0	1	0	1	0	0	0	J069	J101
Kaneda	1	29	0	0	1	0	0	1	1	1	J069	J039
Kaneda	1	29	0	0	1	0	1	0	1	3	J068
Kaneda	2	29	0	0	1	0	0	0	1	2	J039
Kaneda	2	29	0	0	0	0	0	1	0	0	J069
Kaneda	2	29	0	0	1	0	0	0	0	0	J069
Kaneda	2	29	0	0	0	0	0	0	0	0	J069
Kaneda	1	29	0	0	0	0	0	0	0	0	J00
Kaneda	1	29	0	0	0	0	0	0	0	0	J029
Kaneda	1	29	0	0	1	0	1	0	0	0	J029
Kaneda	1	29	0	0	0	0	0	0	0	0	J00
Kaneda	1	29	0	0	1	0	1	1	0	0	J029	J40
Kaneda	1	30	0	0	1	0	0	0	1	1	A491	J029
Kaneda	2	30	1	0	1	0	1	0	0	0	J069
Kaneda	2	30	0	0	0	0	0	0	0	0	J069	A09
Kaneda	2	30	0	0	0	0	0	0	0	0	J00
Kaneda	2	30	0	0	1	0	0	0	0	0	J029
Kaneda	2	30	0	0	0	0	1	0	0	0	J00	J101
Kaneda	1	30	0	0	1	0	1	1	0	0	J029	J40
Kaneda	1	30	0	0	1	0	0	0	0	0	J029
Kaneda	1	30	0	0	0	0	0	0	0	0	J029
Kaneda	1	30	0	0	1	0	0	0	0	0	J00	J029
Kaneda	2	31	0	0	1	0	0	1	1	1	A491	J029
Kaneda	1	31	0	0	1	0	0	0	1	1	A491	J029
Kaneda	2	31	1	0	1	0	1	0	0	0	J069
Kaneda	2	31	0	0	0	0	1	0	0	0	J40
Kaneda	2	31	0	0	1	0	0	0	0	0	J029
Kaneda	2	31	0	0	0	0	0	0	0	0	J00	R104
Kaneda	1	31	0	0	1	0	0	0	0	0	J029
Kaneda	1	31	0	0	1	0	0	0	0	0	J029
Kaneda	1	31	1	0	0	0	1	1	0	0	J069
Kaneda	1	31	0	0	0	0	1	0	0	0	J00
Kaneda	1	31	0	0	0	0	0	0	0	0	J00
Kaneda	1	31	0	0	0	0	1	0	0	0	J069
Kaneda	1	31	0	0	0	0	0	0	0	0	J00
Kaneda	1	31	0	0	1	0	0	1	0	0	J069
Kaneda	1	32	1	0	0	0	1	1	1	1	J070
Kaneda	2	32	1	0	1	0	1	0	0	0	J070
Kaneda	2	32	0	0	1	0	1	0	0	0	J069	J029	J304
Kaneda	2	32	1	0	0	0	1	0	0	0	J070	R11
Kaneda	2	32	0	0	0	0	1	0	0	0	J00
Kaneda	1	32	0	0	1	0	0	0	0	0	J029
Kaneda	1	32	1	0	0	0	1	0	0	0	J070
Kaneda	2	33	0	0	1	0	1	0	1	1	J40	J029
Kaneda	2	33	0	0	1	0	0	0	1	1	J068
Kaneda	1	33	0	0	1	0	0	0	1	2	J029	B001
Kaneda	2	33	0	0	0	0	1	1	0	0	J00	R05
Kaneda	2	33	1	0	0	0	1	0	0	0	J00	J069	J111
Kaneda	1	33	1	0	0	0	1	1	0	0	J029
Kaneda	1	33	0	0	1	0	1	0	0	0	J029
Kaneda	1	33	0	0	0	0	1	0	0	0	J101
Kaneda	1	34	0	0	1	0	0	0	1	1	J030
Kaneda	2	34	0	0	1	0	0	1	0	0	J070	J029
Kaneda	2	34	0	0	1	0	0	0	0	0	J00	J029
Kaneda	2	34	1	0	0	0	1	0	0	0	J070
Kaneda	2	34	1	0	1	0	0	0	0	0	J111
Kaneda	2	34	0	0	1	0	0	0	0	0	J070	J029
Kaneda	2	34	1	0	0	0	0	0	0	0	J070
Kaneda	1	34	0	0	1	0	1	0	0	0	J069	K573
Kaneda	1	34	0	0	1	0	1	0	0	0	J070
Kaneda	1	34	0	0	0	0	0	0	0	0	J070
Kaneda	1	34	0	0	1	0	0	0	0	0	J029
Kaneda	2	35	0	0	0	0	1	0	0	0	J40
Kaneda	2	35	0	0	0	0	1	0	0	0	J070
Kaneda	2	35	0	0	1	0	1	0	0	0	J070
Kaneda	2	35	1	0	1	0	1	0	0	0	J00
Kaneda	2	35	0	0	0	0	1	0	0	0	J459	J209
Kaneda	2	35	0	0	1	0	0	0	0	0	J029
Kaneda	2	35	1	0	1	0	1	0	0	0	J029
Kaneda	2	35	0	0	0	0	1	0	0	0	J070
Kaneda	2	35	0	0	0	0	0	0	0	0	J00
Kaneda	2	35	0	0	1	0	0	0	0	0	J00	J029	R51
Kaneda	1	35	0	0	1	0	0	1	0	0	J029
Kaneda	1	35	1	0	0	0	1	0	0	0	J070
Kaneda	1	36	0	0	1	0	0	0	1	1	J039
Kaneda	1	36	0	0	1	0	0	0	1	3	J039
Kaneda	2	36	0	0	0	0	1	0	1	4	J209
Kaneda	2	36	0	0	0	0	0	0	0	0	J070
Kaneda	2	36	0	0	0	0	1	1	0	0	J101
Kaneda	1	36	0	0	0	0	1	0	0	0	J00	J42
Kaneda	1	36	0	0	0	0	0	0	0	0	J40
Kaneda	1	36	0	0	1	0	0	0	0	0	J00
Kaneda	1	36	1	0	0	0	0	1	0	0	J209
Kaneda	1	36	0	0	1	0	1	0	0	0	J070	J101
Kaneda	1	36	1	0	1	0	0	0	0	0	J00	J029
Kaneda	1	37	0	0	1	0	0	0	1	3	J00
Kaneda	1	37	0	0	0	0	0	0	1	1	J039
Kaneda	2	37	0	0	0	0	0	0	0	0	J070
Kaneda	2	37	0	0	1	0	0	0	0	0	J029
Kaneda	1	37	1	0	0	0	1	1	0	0	J070
Kaneda	1	37	0	0	1	0	1	1	0	0	J039
Kaneda	1	37	0	0	1	0	0	0	0	0	J029
Kaneda	2	38	0	0	0	0	0	0	1	3	J070
Kaneda	2	38	0	0	1	1	1	1	0	0	J209
Kaneda	2	38	0	0	1	0	1	1	0	0	J070
Kaneda	2	38	1	0	1	0	1	0	0	0	A00	J029
Kaneda	2	38	0	1	0	0	0	0	0	0	J070
Kaneda	2	38	1	0	0	0	0	0	0	0	A00
Kaneda	2	38	1	0	0	0	1	0	0	0	J00
Kaneda	1	38	1	0	1	0	0	0	0	0	J070
Kaneda	1	38	1	0	0	0	1	0	0	0	A00
Kaneda	1	38	0	0	0	0	1	0	0	0	J40
Kaneda	1	38	1	1	1	0	0	0	0	0	A00	J070
Kaneda	2	39	0	0	1	0	0	0	1	1	J068
Kaneda	2	39	0	0	1	0	0	0	0	0	J029
Kaneda	2	39	0	0	0	0	0	0	0	0	J070
Kaneda	1	39	0	0	0	0	1	0	0	0	J209
Kaneda	1	39	1	0	1	0	1	0	0	0	J070
Kaneda	1	39	0	0	0	0	1	1	0	0	J209
Kaneda	1	39	0	0	0	0	1	1	0	0	J209	J459
Kaneda	2	40	1	0	1	1	0	0	1	4	J070
Kaneda	2	40	0	0	1	0	1	1	1	2	J00
Kaneda	2	40	0	0	0	0	0	0	0	0	R509	J028
Kaneda	2	40	0	0	1	0	1	0	0	0	R509	J029
Kaneda	2	40	0	0	1	0	1	0	0	0	J029	J101
Kaneda	1	40	1	0	1	0	1	0	0	0	R05
Kaneda	1	40	0	0	1	0	1	1	0	0	J070
Kaneda	1	40	0	0	1	0	0	1	0	0	J070	K295
Kaneda	1	40	1	0	0	0	1	0	0	0	J070
Kaneda	1	40	0	0	1	0	0	0	0	0	J070	K296
Kaneda	1	40	1	0	0	0	1	0	0	0	J070
Kaneda	1	40	0	0	1	0	0	0	0	0	J070
Kaneda	1	40	1	0	0	0	1	0	0	0	A00
Kaneda	1	40	0	0	0	0	1	0	0	0	A00
Kaneda	1	41	0	0	1	0	0	0	1	2	J029	J329
Kaneda	1	41	1	0	1	1	1	0	1	2	J029
Kaneda	2	41	1	0	0	0	1	0	0	0	J070
Kaneda	2	41	0	0	1	0	0	0	0	0	J304	J029
Kaneda	2	41	0	0	0	1	0	1	0	0	J029	R252
Kaneda	2	41	0	0	0	0	1	1	0	0	J40
Kaneda	2	41	0	0	0	0	0	0	0	0	J00	I479
Kaneda	1	41	1	0	1	0	1	1	0	0	J40	A00
Kaneda	1	41	0	0	1	0	0	0	0	0	J029
Kaneda	1	41	1	0	0	0	0	0	0	0	J070
Kaneda	1	41	0	0	0	0	0	0	0	0	J00
Kaneda	1	41	0	0	0	0	1	0	0	0	J039	R51
Kaneda	1	41	0	0	0	0	0	0	0	0	J070
Kaneda	1	42	1	0	1	0	1	1	1	1	J309
Kaneda	2	42	0	0	0	1	0	0	0	0	J069
Kaneda	2	42	0	1	1	0	0	0	0	0	J00
Kaneda	2	42	0	0	0	0	0	0	0	0	J111	J00
Kaneda	1	42	0	0	1	0	0	0	0	0	J029
Kaneda	1	42	1	0	1	0	0	1	0	0	J00
Kaneda	1	42	0	0	0	0	0	0	0	0	J029
Kaneda	1	42	0	0	0	0	0	0	0	0	J00	K294
Kaneda	1	42	0	0	0	0	1	1	0	0	J209
Kaneda	1	42	0	0	1	0	1	0	0	0	J029
Kaneda	2	43	0	0	0	0	0	0	0	0	J029	E86	R42
Kaneda	2	43	0	0	0	0	1	0	0	0	J209
Kaneda	2	43	0	0	0	0	0	0	0	0	J029
Kaneda	1	43	0	0	1	0	1	1	0	0	J029	A09	R509
Kaneda	1	43	1	0	0	0	1	0	0	0	J00
Kaneda	2	44	0	0	1	0	0	0	0	0	R51	J029	R11
Kaneda	2	44	0	0	1	0	1	0	0	0	J069	J459
Kaneda	2	44	0	0	0	0	0	0	0	0	J00
Kaneda	1	44	0	0	1	0	1	1	0	0	J069
Kaneda	1	44	0	0	0	0	1	1	0	0	J069
Kaneda	1	44	0	0	0	0	1	0	0	0	J209
Kaneda	1	44	1	0	0	0	1	0	0	0	J069
Kaneda	1	44	0	0	0	0	0	0	0	0	J069
Kaneda	1	45	0	0	1	0	0	0	1	3	J029
Kaneda	1	45	0	0	1	0	0	1	1	2	J029
Kaneda	2	45	1	0	0	0	0	0	0	0	J069
Kaneda	2	45	0	0	0	0	1	0	0	0	J40
Kaneda	2	45	0	0	0	0	0	0	0	0	J00	M2559
Kaneda	2	45	0	0	1	0	1	1	0	0	J209
Kaneda	2	45	1	0	1	0	1	0	0	0	J069
Kaneda	2	45	1	0	1	0	1	1	0	0	J209	J029
Kaneda	1	45	0	0	0	0	1	0	0	0	J069
Kaneda	1	45	0	1	0	0	0	1	0	0	J00
Kaneda	1	45	1	0	1	0	1	0	0	0	J00
Kaneda	1	45	0	0	1	0	1	0	0	0	J069
Kaneda	2	46	0	0	1	0	1	1	0	0	J029
Kaneda	1	46	1	0	1	0	1	0	0	0	J029	J42
Kaneda	1	46	0	0	1	0	0	0	0	0	J029
Kaneda	1	46	0	0	0	0	1	0	0	0	J069
Kaneda	1	46	0	0	0	0	1	0	0	0	J069
Kaneda	1	47	0	0	1	0	0	0	1	1	J029
Kaneda	2	47	1	0	1	0	1	0	1	2	J029	J304
Kaneda	2	47	0	0	0	0	0	0	0	0	J00
Kaneda	2	47	0	0	0	0	0	0	0	0	J069
Kaneda	1	47	0	0	0	0	1	0	0	0	J069	L500
Kaneda	1	47	0	0	0	0	1	1	0	0	J00	J304	R509
Kaneda	1	47	0	0	1	0	1	0	0	0	J069	J029	J101
Kaneda	2	48	1	0	0	0	1	0	0	0	J069
Kaneda	2	48	0	1	1	0	1	1	0	0	J069
Kaneda	2	48	0	0	0	0	0	0	0	0	J069
Kaneda	2	48	0	0	1	0	0	0	0	0	J029
Kaneda	1	48	1	0	0	0	1	1	0	0	J00	J40
Kaneda	1	48	0	0	0	0	0	0	0	0	J069
Kaneda	1	48	0	0	1	0	1	0	0	0	J069
Kaneda	1	48	0	0	0	0	0	0	0	0	J00
Kaneda	1	48	1	0	1	0	1	0	0	0	J101	J00
Kaneda	1	49	0	0	1	0	1	1	1	1	J00	J069
Kaneda	1	49	1	0	1	0	0	0	1	3	J060	J329
Kaneda	1	49	1	0	1	0	1	0	1	4	J069	J029
Kaneda	1	49	0	0	0	1	0	0	1	2	J00	J029
Kaneda	2	49	0	0	1	0	1	0	0	0	J029
Kaneda	2	49	1	0	1	0	1	0	0	0	J069
Kaneda	1	49	0	0	1	0	1	1	0	0	J029
Kaneda	1	49	0	0	0	0	0	0	0	0	J00	R509
Kaneda	1	49	0	0	1	0	0	0	0	0	J029	J069
Kaneda	1	49	1	0	1	0	0	0	0	0	J029	J304
Kaneda	1	50	1	0	1	0	1	0	1	4	J029	J019
Kaneda	1	50	0	1	0	0	1	1	1	2	J029
Kaneda	2	50	0	0	0	0	1	1	0	0	R05
Kaneda	2	50	0	0	1	0	1	0	0	0	J069
Kaneda	1	50	0	0	1	0	0	1	0	0	J00
Kaneda	1	51	1	0	0	0	0	1	1	4	J019	H109
Kaneda	2	51	0	0	1	0	0	0	1	2	J00	J029
Kaneda	1	51	1	0	1	0	0	0	1	2	J029
Kaneda	2	51	1	0	1	0	1	0	0	0	J069
Kaneda	2	51	0	0	0	0	0	0	0	0	J00
Kaneda	2	51	1	0	1	0	1	0	0	0	J209
Kaneda	2	51	0	0	0	0	1	1	0	0	J069
Kaneda	1	51	0	1	0	1	1	1	0	0	J069	L279
Kaneda	1	51	0	0	1	0	1	0	0	0	J069
Kaneda	1	51	0	0	1	0	1	0	0	0	J029
Kaneda	2	52	0	0	0	0	0	0	0	0	J069
Kaneda	2	52	0	0	0	0	1	0	0	0	J209
Kaneda	1	52	0	0	0	0	1	0	0	0	J00
Kaneda	1	52	0	0	0	0	0	0	0	0	J209
Kaneda	1	52	0	0	1	0	1	1	0	0	J029	H101
Kaneda	1	52	1	0	1	0	1	0	0	0	J069	J029
Kaneda	1	52	0	0	0	0	1	0	0	0	J459	J209
Kaneda	2	53	0	0	0	0	0	0	1	3	J068
Kaneda	2	53	0	0	0	0	0	0	1	3	J209
Kaneda	2	53	1	1	1	0	0	0	1	2	J029
Kaneda	2	53	0	0	1	0	1	0	0	0	J029
Kaneda	2	53	0	0	0	0	1	0	0	0	J069
Kaneda	2	53	0	0	0	0	1	0	0	0	J069
Kaneda	2	53	0	0	0	0	1	0	0	0	J00
Kaneda	2	53	0	0	1	0	0	0	0	0	J00
Kaneda	1	53	0	0	1	0	0	0	0	0	J029
Kaneda	2	54	0	0	0	0	0	0	0	0	J068
Kaneda	2	54	0	0	1	0	1	0	0	0	J069
Kaneda	1	54	0	0	1	0	1	0	0	0	J069	J029
Kaneda	1	54	0	0	1	0	0	0	0	0	J00	J029
Kaneda	1	54	0	0	0	0	0	0	0	0	J209
Kaneda	1	55	0	0	0	0	1	0	1	2	J069
Kaneda	2	55	0	0	1	0	0	0	0	0	J029
Kaneda	2	55	0	0	0	0	1	0	0	0	J069	J209
Kaneda	2	55	0	0	1	0	0	0	0	0	J029
Kaneda	1	55	0	0	1	0	0	0	0	0	J029
Kaneda	1	55	1	0	1	0	1	1	0	0	J00	A084
Kaneda	1	55	0	0	0	0	0	0	0	0	J00	R509
Kaneda	2	56	0	0	1	0	0	0	1	3	J068
Kaneda	2	56	0	0	0	0	1	1	1	4	J40
Kaneda	2	56	0	0	1	0	0	0	0	0	J029
Kaneda	2	56	1	0	0	0	1	0	0	0	J069
Kaneda	1	56	0	0	1	0	0	0	0	0	K121	J029
Kaneda	2	57	0	0	0	0	1	0	1	3	J069	J329
Kaneda	2	57	0	0	0	0	0	1	1	4	J209
Kaneda	2	57	0	0	1	0	0	0	0	0	J029	R51
Kaneda	2	57	1	0	0	0	1	0	0	0	J069
Kaneda	2	57	0	0	0	0	0	0	0	0	J069
Kaneda	2	57	0	0	0	0	1	0	0	0	J209
Kaneda	2	57	0	0	1	0	1	1	0	0	J069
Kaneda	1	57	0	0	0	0	1	1	0	0	J209
Kaneda	1	57	0	0	0	0	1	0	0	0	J209
Kaneda	1	57	0	0	0	0	1	0	0	0	J069
Kaneda	1	57	0	0	1	0	1	1	0	0	J00
Kaneda	1	57	0	0	1	0	0	0	0	0	J029
Kaneda	1	57	0	0	0	0	0	0	0	0	J00	R509
Kaneda	1	58	0	0	1	0	0	0	1	3	J029
Kaneda	1	58	0	0	0	0	0	0	1	3	J00	J029
Kaneda	2	58	0	0	1	0	1	0	1	4	J40
Kaneda	2	58	0	0	0	0	0	0	0	0	J00
Kaneda	2	58	1	0	0	0	1	0	0	0	J00
Kaneda	2	58	0	0	0	0	1	1	0	0	J40
Kaneda	2	58	0	0	0	0	0	0	0	0	J029
Kaneda	1	58	1	0	1	0	0	0	0	0	J00
Kaneda	1	58	0	0	0	0	0	0	0	0	J00
Kaneda	1	58	0	0	0	0	0	0	0	0	J069
Kaneda	1	58	0	0	1	0	1	1	0	0	J069
Kaneda	1	58	0	0	1	0	0	1	0	0	J069
Kaneda	1	58	0	0	0	0	1	0	0	0	J209
Kaneda	1	58	0	0	0	0	0	0	0	0	J029	R509
Kaneda	1	58	1	0	1	0	1	0	0	0	J029
Kaneda	1	59	0	1	1	0	0	0	1	1	J069
Kaneda	1	59	0	0	0	1	1	0	1	3	J40	K769
Kaneda	1	59	0	0	0	0	1	1	1	4	J40	J439
Kaneda	1	59	0	0	0	0	1	0	1	4	J40
Kaneda	1	59	0	0	1	0	0	1	1	2	J069
Kaneda	2	59	0	0	1	0	1	0	0	0	J00
Kaneda	2	59	1	0	1	0	1	1	0	0	J069	J029	J459
Kaneda	2	59	0	0	1	0	1	1	0	0	J069
Kaneda	2	59	1	0	1	0	1	1	0	0	J069	J304
Kaneda	2	59	0	0	0	0	0	0	0	0	J069
Kaneda	1	59	0	0	0	0	1	0	0	0	J209
Kaneda	1	59	0	0	0	0	1	0	0	0	J069
Kaneda	1	59	0	0	1	0	1	0	0	0	J029
Kaneda	1	59	0	0	0	0	1	0	0	0	R05
Kaneda	1	59	0	0	0	0	0	0	0	0	J069
Kaneda	1	59	1	0	1	0	1	0	0	0	J069
Kaneda	2	60	1	0	1	0	1	0	1	1	J029	J329
Kaneda	1	60	0	0	1	0	0	0	1	1	J029	J039
Kaneda	2	60	0	0	0	0	1	0	0	0	J069
Kaneda	2	60	1	0	0	0	1	1	0	0	J029
Kaneda	2	60	0	0	1	0	1	0	0	0	R05	J029
Kaneda	2	60	0	0	0	0	1	1	0	0	J209
Kaneda	1	60	0	0	1	0	1	0	0	0	J060
Kaneda	1	60	0	0	1	0	1	1	0	0	J069
Kaneda	1	60	0	0	0	0	0	0	0	0	J069	K295
Kaneda	1	60	0	0	0	0	0	0	0	0	J40
Kaneda	1	60	0	0	0	0	1	0	0	0	J069
Kaneda	1	60	0	0	0	0	0	0	0	0	J209
Kaneda	1	61	0	0	1	0	1	0	1	1	J029	L299	K291
Kaneda	2	61	1	0	1	0	0	0	1	4	J029	J00
Kaneda	2	61	1	0	0	0	1	1	1	4	J40
Kaneda	2	61	1	0	1	0	1	1	0	0	J40	J029
Kaneda	2	61	1	0	1	0	1	0	0	0	J00
Kaneda	2	61	0	0	0	0	0	0	0	0	J029
Kaneda	2	61	0	0	0	0	0	0	0	0	J00	B09	L302
Kaneda	2	61	0	0	0	0	0	0	0	0	J029
Kaneda	2	61	0	0	0	0	1	1	0	0	J029
Kaneda	2	61	1	0	0	0	1	0	0	0	J069
Kaneda	2	61	0	0	0	0	1	1	0	0	J069
Kaneda	2	61	1	0	0	0	1	0	0	0	J00
Kaneda	2	61	0	0	1	0	1	0	0	0	J069
Kaneda	2	61	1	0	1	0	0	1	0	0	J00
Kaneda	2	61	0	0	0	0	0	0	0	0	J00	J029
Kaneda	1	61	0	0	1	0	0	0	0	0	R51	J029
Kaneda	1	61	0	0	1	0	0	0	0	0	J069
Kaneda	1	61	0	0	0	0	1	0	0	0	J069
Kaneda	1	61	1	0	0	0	1	0	0	0	J069	J00
Kaneda	1	61	0	0	0	0	1	0	0	0	J209
Kaneda	1	61	0	0	0	0	1	0	0	0	J069
Kaneda	2	62	0	0	0	0	0	0	1	4	J209
Kaneda	2	62	1	0	0	0	0	1	0	0	J069
Kaneda	2	62	0	0	0	0	1	0	0	0	J40
Kaneda	2	62	1	0	0	0	0	0	0	0	J069
Kaneda	1	62	0	0	1	0	0	0	0	0	J00
Kaneda	1	62	0	0	1	0	1	1	0	0	J209
Kaneda	1	62	0	0	0	0	0	0	0	0	J069
Kaneda	1	62	0	0	1	0	0	1	0	0	J069
Kaneda	1	62	0	0	1	0	0	1	0	0	J069	J029
Kaneda	1	62	0	0	0	0	0	0	0	0	J00
Kaneda	2	63	1	0	1	0	0	0	1	4	J00	J029
Kaneda	2	63	1	0	1	0	1	0	1	2	J029
Kaneda	2	63	0	0	1	0	0	0	0	0	A491	J029
Kaneda	2	63	0	0	1	0	1	0	0	0	J069
Kaneda	2	63	1	0	0	0	1	1	0	0	J209
Kaneda	2	63	1	0	1	0	1	0	0	0	J069
Kaneda	2	63	0	0	1	0	0	0	0	0	J029
Kaneda	2	63	0	0	0	0	0	0	0	0	J029
Kaneda	2	63	0	0	0	0	1	1	0	0	J069
Kaneda	1	63	0	0	1	0	1	0	0	0	J029
Kaneda	1	63	0	0	0	0	0	0	0	0	J069
Kaneda	1	63	0	0	1	0	1	1	0	0	J069
Kaneda	1	63	0	0	0	0	1	1	0	0	J40
Kaneda	1	63	0	0	0	1	0	0	0	0	J00	K590	R14
Kaneda	1	63	0	0	1	0	1	0	0	0	J209	K590	J029
Kaneda	2	64	1	0	1	0	1	0	1	1	J039
Kaneda	1	64	0	0	1	0	0	0	1	1	J029
Kaneda	2	64	1	0	1	0	1	0	0	0	J069
Kaneda	2	64	1	0	0	0	1	0	0	0	J069
Kaneda	2	64	0	0	0	0	1	0	0	0	J209
Kaneda	1	64	0	0	1	0	0	0	0	0	J069
Kaneda	1	64	0	0	0	0	0	0	0	0	J00
Kaneda	1	64	0	0	0	0	0	0	0	0	J069
Kaneda	1	64	1	0	1	0	0	0	0	0	J069
Kaneda	1	64	0	0	0	0	1	0	0	0	J069
Kaneda	1	64	0	0	0	0	1	0	0	0	J069
Kaneda	1	64	0	0	0	0	0	0	0	0	J029
Kaneda	1	64	0	0	1	0	1	0	0	0	J00
Kaneda	1	64	0	0	1	0	1	0	0	0	J00
Kaneda	2	65	1	0	0	0	1	1	1	1	J00	J069
Kaneda	2	65	0	0	0	0	1	0	1	4	J40	R042	R098
Kaneda	2	65	0	0	0	0	1	1	1	7	J40
Kaneda	1	65	1	0	1	0	1	0	1	7	J069
Kaneda	1	65	0	0	1	0	0	0	1	2	G501	J029	K294
Kaneda	2	65	1	0	1	0	1	1	0	0	J00	J40
Kaneda	2	65	0	0	0	0	0	0	0	0	J00
Kaneda	2	65	0	0	0	0	0	1	0	0	J209
Kaneda	2	65	0	0	0	0	0	1	0	0	J209
Kaneda	2	65	1	0	1	0	1	1	0	0	J209	J029
Kaneda	2	65	0	0	1	0	1	1	0	0	J209
Kaneda	2	65	0	0	0	0	1	0	0	0	J40
Kaneda	2	65	0	0	0	0	1	0	0	0	R05
Kaneda	2	65	0	0	1	0	1	0	0	0	J069	J101
Kaneda	1	65	0	0	1	0	1	0	0	0	J069
Kaneda	1	65	0	0	1	0	1	1	0	0	J069
Kaneda	1	65	0	0	0	0	1	0	0	0	J209
Kaneda	1	65	0	1	1	0	1	1	0	0	J00	R05
Kaneda	1	65	0	0	0	0	0	0	0	0	J209
Kaneda	1	65	0	0	0	0	1	1	0	0	J069
Kaneda	1	65	0	0	0	0	1	0	0	0	J209
Kaneda	1	65	0	0	0	0	1	0	0	0	J069
Kaneda	1	66	0	0	1	0	0	1	1	1	J069
Kaneda	2	66	0	0	0	0	1	0	0	0	J40
Kaneda	2	66	0	0	0	0	1	0	0	0	J209
Kaneda	2	66	0	0	0	0	1	0	0	0	J209
Kaneda	2	66	0	0	1	0	0	0	0	0	J039
Kaneda	2	66	0	0	0	0	0	0	0	0	J069
Kaneda	2	66	0	0	1	0	0	0	0	0	J069
Kaneda	2	66	1	0	1	0	0	0	0	0	J00
Kaneda	2	66	0	0	0	0	1	0	0	0	J069
Kaneda	2	66	0	0	1	0	1	0	0	0	J069
Kaneda	2	66	0	0	1	0	1	0	0	0	J069
Kaneda	1	66	1	0	0	0	1	1	0	0	J069
Kaneda	1	66	1	0	0	0	1	0	0	0	J069
Kaneda	1	66	0	0	1	0	1	0	0	0	J029
Kaneda	2	67	0	0	0	1	1	1	0	0	J069
Kaneda	2	67	0	0	0	0	1	0	0	0	J069
Kaneda	2	67	0	0	0	0	0	0	0	0	J069
Kaneda	2	67	0	0	0	0	1	1	0	0	J069
Kaneda	2	67	0	0	0	0	0	0	0	0	J00
Kaneda	2	67	0	0	1	0	1	0	0	0	J209
Kaneda	2	67	0	0	0	1	1	0	0	0	J00
Kaneda	2	67	0	0	0	0	0	0	0	0	J00
Kaneda	1	67	0	0	0	0	1	0	0	0	J069
Kaneda	1	67	0	0	0	0	0	1	0	0	J069
Kaneda	1	67	0	0	0	0	1	1	0	0	J069
Kaneda	1	67	0	0	0	0	1	0	0	0	J00
Kaneda	1	67	1	0	0	0	0	0	0	0	J00
Kaneda	1	68	0	0	0	0	1	0	1	1	J029
Kaneda	1	68	0	0	0	0	1	1	1	4	J069
Kaneda	1	68	0	0	0	0	0	0	1	4	J069
Kaneda	2	68	0	0	0	0	1	0	0	0	J459
Kaneda	2	68	1	0	1	0	1	0	0	0	J069
Kaneda	2	68	0	0	1	0	1	0	0	0	J069
Kaneda	2	68	0	0	0	0	1	0	0	0	J209
Kaneda	2	68	0	0	0	0	0	0	0	0	J069
Kaneda	2	68	0	0	0	1	1	1	0	0	J069
Kaneda	2	68	0	0	0	0	0	0	0	0	J029
Kaneda	2	68	0	0	0	0	0	0	0	0	J00
Kaneda	1	68	0	0	0	0	0	0	0	0	J069
Kaneda	1	68	1	0	0	0	1	0	0	0	J069
Kaneda	1	68	0	0	0	0	0	0	0	0	J209
Kaneda	1	68	0	0	0	0	1	1	0	0	J069
Kaneda	1	68	0	0	1	0	0	0	0	0	J00	J029
Kaneda	1	68	0	0	0	0	1	1	0	0	J40
Kaneda	1	68	0	0	1	0	1	0	0	0	J069
Kaneda	1	68	0	0	0	0	0	0	0	0	K254	E86	J029
Kaneda	1	68	1	0	0	0	1	0	0	0	J069
Kaneda	1	68	0	0	0	0	0	0	0	0	J00
Kaneda	1	68	0	0	0	0	1	0	0	0	L501	J069
Kaneda	1	68	1	0	1	0	1	0	0	0	J069
Kaneda	1	68	1	0	1	0	1	0	0	0	J069
Kaneda	1	68	0	0	0	0	1	1	0	0	J40
Kaneda	1	68	0	0	1	0	1	0	0	0	J209
Kaneda	1	68	0	0	0	0	0	1	0	0	J40
Kaneda	1	68	0	0	0	0	0	0	0	0	J00
Kaneda	2	69	0	0	1	0	0	0	1	7	J029	J304	K295
Kaneda	2	69	0	0	1	0	0	0	0	0	J00
Kaneda	2	69	0	0	0	0	1	0	0	0	J209
Kaneda	2	69	0	0	0	0	1	0	0	0	J069
Kaneda	2	69	1	0	0	0	1	0	0	0	H101
Kaneda	2	69	0	0	0	0	0	0	0	0	J029
Kaneda	2	69	0	0	0	0	0	0	0	0	J00
Kaneda	1	69	0	0	0	0	1	0	0	0	J069
Kaneda	1	69	0	0	0	0	0	0	0	0	J00	J069
Kaneda	1	69	1	0	0	0	0	0	0	0	J00	J310
Kaneda	1	69	0	0	0	0	1	0	0	0	J209	E14	C340
Kaneda	1	69	1	0	1	0	1	0	0	0	J029
Kaneda	1	69	0	0	1	0	1	0	0	0	J209
Kaneda	1	69	1	0	0	0	1	0	0	0	J069	R51
Kaneda	1	69	0	0	0	0	0	0	0	0	J00
Kaneda	1	69	0	0	0	0	0	0	0	0	J069	G522
Kaneda	2	70	0	0	1	0	1	0	1	2	J069	K250	K291
Kaneda	2	70	0	0	1	0	1	1	0	0	J00	J029	J209
Kaneda	2	70	1	0	0	0	1	1	0	0	J069
Kaneda	2	70	0	1	1	0	1	0	0	0	J00
Kaneda	2	70	0	0	1	0	0	0	0	0	J029
Kaneda	2	70	1	0	0	0	0	0	0	0	J00
Kaneda	2	70	0	0	1	0	0	0	0	0	J029
Kaneda	2	70	0	0	0	0	0	0	0	0	R509	J028
Kaneda	2	70	0	0	1	0	0	0	0	0	J00	J029	R51
Kaneda	2	70	1	0	0	0	1	0	0	0	J00
Kaneda	1	70	0	0	0	0	1	1	0	0	J209
Kaneda	1	70	1	0	0	0	0	0	0	0	J00
Kaneda	1	70	0	0	0	0	1	0	0	0	J069
Kaneda	1	70	0	0	0	0	0	0	0	0	J029
Kaneda	1	70	1	0	0	0	1	0	0	0	J069	J101
Kaneda	1	70	0	0	0	0	1	1	0	0	J209
Kaneda	1	70	1	0	1	0	0	0	0	0	J069
Kaneda	1	70	0	0	0	0	0	0	0	0	J40
Kaneda	2	71	0	0	0	0	0	0	0	0	J00
Kaneda	2	71	0	0	0	1	0	1	0	0	J029	B001
Kaneda	2	71	0	0	1	0	1	1	0	0	J208
Kaneda	2	71	0	0	1	0	1	0	0	0	J00	J029
Kaneda	2	71	0	0	0	0	0	1	0	0	J069	I10
Kaneda	2	71	0	0	0	0	1	1	0	0	J40
Kaneda	1	71	0	0	0	0	0	0	0	0	J069
Kaneda	1	71	1	0	0	0	0	0	0	0	J069
Kaneda	1	71	1	0	1	0	0	0	0	0	J069
Kaneda	1	71	0	0	1	0	1	0	0	0	J069
Kaneda	1	71	0	0	0	0	0	0	0	0	J209
Kaneda	1	71	0	0	0	0	1	0	0	0	J40
Kaneda	1	71	0	0	0	0	0	0	0	0	J069
Kaneda	1	71	0	0	0	0	0	0	0	0	J069
Kaneda	1	71	0	0	0	0	0	1	0	0	J209
Kaneda	2	72	0	0	0	0	0	0	1	4	J069	E86
Kaneda	2	72	0	0	0	0	0	1	0	0	J209
Kaneda	2	72	1	0	0	0	1	1	0	0	J00	J069
Kaneda	2	72	0	0	0	0	1	1	0	0	J209
Kaneda	2	72	0	0	0	0	0	0	0	0	J00
Kaneda	2	72	0	0	0	0	1	1	0	0	J069
Kaneda	2	72	0	0	0	0	0	0	0	0	J069
Kaneda	2	72	0	0	0	0	0	0	0	0	J029
Kaneda	2	72	0	0	0	0	1	0	0	0	J40
Kaneda	1	72	0	0	1	0	1	0	0	0	J069	E86	R11
Kaneda	1	72	0	0	0	0	0	0	0	0	J00
Kaneda	1	72	0	0	0	0	1	0	0	0	J069
Kaneda	1	72	0	0	0	0	1	0	0	0	J00
Kaneda	1	72	0	0	0	0	0	0	0	0	J00
Kaneda	1	72	0	0	0	0	0	0	0	0	J00	J029
Kaneda	2	73	0	0	0	0	0	0	0	0	J029
Kaneda	2	73	0	0	0	0	0	1	0	0	J209
Kaneda	2	73	0	0	0	0	1	0	0	0	J40
Kaneda	2	73	0	0	0	0	0	0	0	0	J069
Kaneda	2	73	0	0	0	0	0	0	0	0	J069
Kaneda	1	73	0	0	0	0	1	0	0	0	J00
Kaneda	1	73	0	0	1	0	1	0	0	0	J069
Kaneda	1	73	0	0	1	0	1	0	0	0	J209
Kaneda	1	73	0	0	0	0	1	1	0	0	J209
Kaneda	1	73	0	0	0	0	0	1	0	0	J069
Kaneda	1	73	0	0	0	0	1	1	0	0	J069
Kaneda	1	73	0	0	0	0	1	0	0	0	J029
Kaneda	2	74	0	0	1	0	1	1	1	1	J209
Kaneda	1	74	0	0	0	0	1	1	1	4	J209
Kaneda	2	74	1	0	0	0	0	0	0	0	J069
Kaneda	2	74	0	0	0	0	0	1	0	0	J209
Kaneda	2	74	0	0	1	0	0	0	0	0	J029
Kaneda	2	74	0	0	0	0	1	0	0	0	J40
Kaneda	2	74	0	0	1	0	0	0	0	0	J029
Kaneda	2	74	0	0	0	0	1	1	0	0	J069
Kaneda	2	74	1	0	0	0	1	0	0	0	J00	R509
Kaneda	2	74	1	0	0	0	0	1	0	0	J069
Kaneda	1	74	0	0	1	0	0	0	0	0	J209
Kaneda	1	74	1	0	0	0	1	0	0	0	J00
Kaneda	1	74	1	0	1	0	0	0	0	0	J069
Kaneda	1	74	0	0	0	0	1	0	0	0	J00
Kaneda	1	74	1	0	0	0	1	0	0	0	J069
Kaneda	1	74	0	0	0	0	0	0	0	0	J069
Kaneda	1	74	0	0	0	0	1	0	0	0	J209
Kaneda	1	74	0	0	1	0	1	1	0	0	J069
Kaneda	2	75	0	0	0	0	0	0	1	3	J209
Kaneda	1	75	0	0	1	0	0	0	1	2	J029
Kaneda	1	75	0	0	1	0	0	0	1	2	J040
Kaneda	2	75	0	0	0	0	0	0	0	0	J029
Kaneda	2	75	1	0	1	0	0	0	0	0	J029
Kaneda	2	75	0	0	0	0	0	0	0	0	J069
Kaneda	2	75	0	0	0	0	0	0	0	0	J069
Kaneda	2	75	0	0	1	0	0	0	0	0	J029
Kaneda	1	75	0	0	0	0	1	0	0	0	J069
Kaneda	1	75	0	0	0	0	1	1	0	0	J069
Kaneda	1	75	1	1	0	0	1	0	0	0	J069	J00
Kaneda	1	75	1	0	1	0	0	0	0	0	J069
Kaneda	1	75	0	0	0	0	0	0	0	0	J209
Kaneda	1	75	0	0	0	0	0	0	0	0	J00
Kaneda	2	76	0	0	0	0	0	0	1	6	J209
Kaneda	2	76	0	0	0	0	1	1	1	4	J209	G470
Kaneda	2	76	0	0	0	0	0	0	0	0	J069
Kaneda	2	76	0	0	0	0	0	0	0	0	J069
Kaneda	2	76	0	0	0	0	0	0	0	0	J069
Kaneda	2	76	0	0	0	0	0	0	0	0	J029
Kaneda	2	76	0	0	0	0	0	0	0	0	J069
Kaneda	2	76	0	0	1	0	1	1	0	0	J069
Kaneda	2	76	0	0	0	0	0	0	0	0	J00
Kaneda	1	76	0	0	0	0	1	1	0	0	J40
Kaneda	1	76	0	0	1	0	0	1	0	0	J069
Kaneda	1	76	0	0	0	0	0	0	0	0	J40	M2551
Kaneda	1	76	0	0	0	0	0	0	0	0	G309	J209	R609
Kaneda	1	76	0	0	0	0	1	0	0	0	J069
Kaneda	1	76	1	0	0	0	1	0	0	0	J069
Kaneda	1	76	0	0	1	0	0	0	0	0	J40
Kaneda	1	76	0	0	1	0	0	0	0	0	J00	J029
Kaneda	1	76	0	0	0	0	1	0	0	0	J00
Kaneda	1	77	0	0	0	0	0	0	1	3	J209
Kaneda	2	77	0	0	1	0	0	0	0	0	J029
Kaneda	2	77	0	0	0	0	0	0	0	0	J069
Kaneda	2	77	0	0	0	0	1	0	0	0	J069
Kaneda	2	77	1	0	0	1	1	1	0	0	J069
Kaneda	2	77	0	0	0	0	1	0	0	0	J069	R11
Kaneda	2	77	0	0	0	0	1	0	0	0	J069
Kaneda	1	77	0	0	0	0	0	0	0	0	J069
Kaneda	1	77	0	0	0	0	1	0	0	0	J069
Kaneda	1	77	0	0	0	0	0	0	0	0	J00
Kaneda	1	77	0	0	0	0	0	1	0	0	J069
Kaneda	1	77	0	0	0	0	1	0	0	0	J209	S2240	K295
Kaneda	1	78	1	0	0	0	1	1	1	3	J069
Kaneda	2	78	0	0	0	0	1	1	1	2	J029
Kaneda	2	78	0	0	0	0	0	1	0	0	J209	G470
Kaneda	2	78	0	0	0	0	1	0	0	0	J069
Kaneda	2	78	0	0	0	0	1	0	0	0	J069
Kaneda	2	78	0	0	0	0	0	0	0	0	J00
Kaneda	1	78	1	0	0	0	1	1	0	0	J069
Kaneda	1	78	0	0	1	0	0	0	0	0	J069
Kaneda	1	78	1	0	0	0	1	0	0	0	J069	R51
Kaneda	1	78	1	0	0	0	0	0	0	0	J069
Kaneda	1	78	0	0	0	0	0	1	0	0	J209
Kaneda	1	78	1	0	0	0	0	0	0	0	J00
Kaneda	2	79	0	0	0	0	0	0	1	2	J209
Kaneda	2	79	0	0	0	0	0	1	0	0	J069
Kaneda	2	79	1	0	0	0	1	1	0	0	J069	L853
Kaneda	2	79	0	0	0	0	0	0	0	0	J00
Kaneda	1	79	1	0	0	0	0	0	0	0	J00
Kaneda	1	79	0	0	0	0	1	1	0	0	J069
Kaneda	1	79	0	0	0	0	0	1	0	0	J209
Kaneda	1	79	0	0	0	0	1	1	0	0	J00	R509	I509
Kaneda	1	79	0	0	0	0	0	0	0	0	J209
Kaneda	1	79	0	0	0	0	0	0	0	0	J209
Kaneda	1	79	1	0	1	0	1	0	0	0	J069
Kaneda	1	79	0	0	0	0	1	1	0	0	J069
Kaneda	2	80	1	0	0	0	1	0	0	0	J069	F453	K590
Kaneda	2	80	0	0	0	0	0	0	0	0	J069	K590
Kaneda	2	80	0	0	0	0	0	0	0	0	J00	M2551
Kaneda	2	80	0	0	0	0	1	0	0	0	J069
Kaneda	1	80	0	0	0	0	0	1	0	0	J029
Kaneda	1	80	0	0	0	0	0	0	0	0	J40
Kaneda	1	80	0	0	0	0	1	0	0	0	J069
Kaneda	1	80	0	0	0	0	0	0	0	0	J209
Kaneda	1	80	0	0	0	0	1	0	0	0	J069
Kaneda	1	80	0	0	0	0	0	0	0	0	J00
Kaneda	2	81	0	0	0	0	1	0	0	0	J069
Kaneda	2	81	0	0	0	0	1	0	0	0	J209
Kaneda	2	81	0	0	1	0	1	0	0	0	J069	K291
Kaneda	2	81	1	0	0	0	0	0	0	0	J00	J111
Kaneda	2	81	0	0	0	0	1	0	0	0	J069	J111
Kaneda	2	81	1	0	0	0	1	0	0	0	J069
Kaneda	2	81	1	0	0	0	1	0	0	0	J069
Kaneda	2	81	0	0	0	0	0	0	0	0	J069
Kaneda	2	81	0	0	0	0	0	0	0	0	J069
Kaneda	2	81	0	0	0	0	1	1	0	0	J00
Kaneda	2	81	0	0	0	0	1	1	0	0	J00
Kaneda	2	81	0	0	1	0	0	1	0	0	J00	J029
Kaneda	1	81	0	0	0	0	0	0	0	0	J029
Kaneda	1	81	0	0	0	0	1	1	0	0	J00
Kaneda	1	81	0	0	0	0	1	0	0	0	J069
Kaneda	1	81	0	0	0	0	0	0	0	0	J069	J459	J46
Kaneda	1	81	0	0	0	0	1	1	0	0	J069
Kaneda	1	81	0	0	0	0	0	0	0	0	J209
Kaneda	1	81	1	0	0	0	1	0	0	0	J069
Kaneda	1	81	0	0	0	0	0	1	0	0	J069
Kaneda	1	81	0	0	0	0	1	1	0	0	J40
Kaneda	1	81	0	0	0	0	0	0	0	0	J069
Kaneda	1	81	0	0	1	0	1	0	0	0	J029	J069
Kaneda	1	81	1	0	0	0	1	0	0	0	J069	R509
Kaneda	1	82	0	0	0	0	1	0	1	3	J209
Kaneda	2	82	0	0	0	0	0	0	0	0	J40
Kaneda	2	82	0	0	0	0	1	1	0	0	J069
Kaneda	2	82	0	0	0	0	1	1	0	0	J069
Kaneda	2	82	0	0	0	0	0	0	0	0	J00	R509
Kaneda	2	82	0	0	0	0	1	0	0	0	J069
Kaneda	2	82	1	0	0	0	0	0	0	0	J069
Kaneda	2	82	0	0	0	0	0	0	0	0	J069
Kaneda	2	82	0	0	0	0	0	0	0	0	J029
Kaneda	2	82	1	0	0	0	0	0	0	0	J00
Kaneda	2	82	0	0	0	0	0	0	0	0	J00
Kaneda	1	82	0	0	0	0	0	0	0	0	J029
Kaneda	1	83	0	0	0	0	1	1	1	3	J40
Kaneda	2	83	1	0	0	0	1	1	1	3	J209
Kaneda	2	83	0	0	1	0	1	1	1	1	J029
Kaneda	2	83	0	0	0	0	1	0	0	0	J069
Kaneda	2	83	0	0	1	1	1	0	0	0	J029	J029
Kaneda	2	83	0	0	1	0	0	0	0	0	J029	K590
Kaneda	2	83	0	0	0	0	0	1	0	0	J069	J209
Kaneda	2	83	1	0	0	0	1	0	0	0	J069	K295
Kaneda	2	83	0	1	0	0	0	0	0	0	J00
Kaneda	2	83	0	0	0	0	1	0	0	0	J069
Kaneda	2	83	0	0	0	0	0	0	0	0	J069	E86
Kaneda	2	83	0	0	0	0	0	0	0	0	J00
Kaneda	1	83	0	0	0	0	0	0	0	0	J029
Kaneda	1	83	0	0	0	0	0	0	0	0	J019	J101
Kaneda	1	83	0	0	0	0	0	0	0	0	J00
Kaneda	2	84	1	0	1	0	0	0	1	3	J029	R51
Kaneda	1	84	0	0	0	0	0	0	1	4	J209
Kaneda	2	84	0	0	0	0	1	0	0	0	J069
Kaneda	2	84	1	0	0	0	0	1	0	0	J029
Kaneda	2	84	0	0	0	0	0	1	0	0	J209
Kaneda	2	84	0	0	1	0	1	1	0	0	J060	J209
Kaneda	2	84	0	0	1	0	1	0	0	0	J069
Kaneda	2	84	1	0	1	0	1	1	0	0	J069	J029
Kaneda	2	84	0	0	0	0	1	0	0	0	J40	J459
Kaneda	2	84	0	0	0	0	0	0	0	0	J069
Kaneda	1	84	0	0	0	0	1	1	0	0	J069	J40
Kaneda	1	84	0	0	0	0	1	1	0	0	J209
Kaneda	1	84	0	0	0	0	1	1	0	0	J459	J209
Kaneda	1	84	0	0	0	0	1	1	0	0	J209
Kaneda	2	85	0	0	0	0	1	0	1	1	J069
Kaneda	1	85	0	0	0	0	1	0	1	2	J069	T140
Kaneda	2	85	0	0	0	0	1	0	0	0	J069
Kaneda	2	85	0	0	0	0	1	0	0	0	J209
Kaneda	2	85	0	0	0	0	0	0	0	0	J069
Kaneda	1	85	0	0	0	0	1	1	0	0	J069
Kaneda	1	85	1	0	0	0	1	0	0	0	J069
Kaneda	1	85	0	0	0	0	0	0	0	0	J069
Kaneda	1	85	0	0	0	0	1	0	0	0	J069
Kaneda	2	86	0	0	0	0	0	1	1	3	J40
Kaneda	2	86	0	0	0	0	1	1	1	3	J40
Kaneda	1	86	0	0	0	0	1	0	1	4	J209
Kaneda	2	86	0	0	0	0	1	0	0	0	J40
Kaneda	2	86	1	0	0	0	0	1	0	0	J029
Kaneda	2	86	0	0	0	0	1	0	0	0	J209
Kaneda	2	86	0	0	0	0	0	0	0	0	J209
Kaneda	2	86	0	0	0	0	1	0	0	0	J029
Kaneda	2	86	0	0	0	0	1	0	0	0	J069
Kaneda	2	86	0	0	0	0	0	0	0	0	J029
Kaneda	2	86	0	0	0	0	0	0	0	0	J00
Kaneda	2	86	0	0	0	0	1	0	0	0	J069
Kaneda	1	86	0	0	0	0	0	0	0	0	J069
Kaneda	1	86	0	0	1	0	1	0	0	0	J069
Kaneda	1	86	0	0	0	0	1	0	0	0	J00
Kaneda	1	86	0	0	0	0	1	1	0	0	J069
Kaneda	1	87	0	0	1	0	1	1	1	3	J209
Kaneda	1	87	0	0	0	0	0	1	1	3	J029
Kaneda	2	87	1	0	0	0	1	1	1	4	J069
Kaneda	2	87	0	0	0	0	0	1	0	0	J069
Kaneda	2	87	0	0	0	0	0	1	0	0	J209
Kaneda	1	87	1	0	0	0	0	0	0	0	J029	J310
Kaneda	2	88	0	0	0	0	0	0	1	1	J069	R509
Kaneda	2	88	0	0	1	0	1	0	1	3	J209
Kaneda	2	88	0	0	0	0	1	1	1	4	J209
Kaneda	2	88	0	0	0	0	0	0	1	7	J209
Kaneda	2	88	0	0	1	0	1	1	0	0	J069	J029
Kaneda	2	88	0	0	0	0	1	0	0	0	J209
Kaneda	2	88	0	0	0	0	0	0	0	0	J40
Kaneda	2	88	0	0	0	0	0	0	0	0	J069
Kaneda	2	88	0	0	0	0	0	1	0	0	J069
Kaneda	2	88	0	0	0	0	0	0	0	0	J00
Kaneda	2	88	0	0	0	0	1	0	0	0	J029
Kaneda	1	88	0	0	0	0	0	0	0	0	J029
Kaneda	2	89	0	0	0	0	1	0	0	0	J209
Kaneda	2	89	0	0	0	0	1	1	0	0	J069
Kaneda	2	89	0	0	0	0	1	0	0	0	J069
Kaneda	2	89	0	0	0	0	0	0	0	0	J00
Kaneda	2	89	0	0	0	0	0	1	0	0	J069	J40
Kaneda	2	89	0	0	0	0	1	0	0	0	J069
Kaneda	2	89	0	0	0	0	0	0	0	0	J00	I509
Kaneda	2	90	0	0	0	0	1	0	0	0	J209
Kaneda	1	90	0	0	0	0	0	0	0	0	J329
Kaneda	1	90	1	0	0	0	1	1	0	0	J069
Kaneda	1	90	0	0	1	0	1	0	0	0	J209
Kaneda	1	90	0	0	0	0	1	0	0	0	J209
Kaneda	2	91	0	0	0	0	1	1	0	0	J40
Kaneda	2	91	0	0	0	0	0	0	0	0	J069	M750
Kaneda	2	91	1	0	1	0	1	0	0	0	J00
Kaneda	2	92	1	0	0	0	1	0	0	0	J069
Kaneda	1	92	0	0	0	0	0	1	0	0	J209
Kaneda	2	93	0	0	0	0	1	1	1	3	J209
Kaneda	2	93	0	0	0	0	1	1	1	2	J209
Kaneda	2	93	0	0	0	0	0	0	0	0	J40
Kaneda	2	94	0	0	0	0	1	1	1	3	J209
Kaneda	2	94	0	0	0	0	1	0	0	0	J069
Kaneda	2	94	0	0	0	0	0	0	0	0	J00
Kaneda	1	95	0	0	0	0	0	0	0	0	J069
Kasaoka	1	18	0	0	0	0	1	0	1	4	J209
Kasaoka	1	18	1	0	1	0	0	0	1	2	J069
Kasaoka	1	18	0	0	0	0	0	0	0	0	J40
Kasaoka	1	18	0	0	1	0	0	0	0	0	J029
Kasaoka	1	18	0	0	0	0	0	0	0	0	J028
Kasaoka	1	18	1	0	1	0	1	1	0	0	J069	J029
Kasaoka	2	18	0	0	0	0	0	0	0	0	J069
Kasaoka	2	19	0	0	1	0	1	0	1	2	J069	J029
Kasaoka	2	19	0	0	0	0	0	0	0	0	J00
Kasaoka	1	20	0	0	0	0	0	0	1	4	J209
Kasaoka	1	20	0	0	0	0	0	0	1	6	J069
Kasaoka	1	20	0	0	0	0	1	1	0	0	J209
Kasaoka	2	20	0	0	0	0	0	0	0	0	J069
Kasaoka	2	20	1	0	1	0	0	0	0	0	J069
Kasaoka	2	20	1	0	0	0	0	0	0	0	J069
Kasaoka	2	20	1	0	1	0	1	0	0	0	J069
Kasaoka	1	20	0	0	1	0	1	0	0	0	J069
Kasaoka	2	20	0	0	1	0	1	1	0	0	J029	J069
Kasaoka	1	20	1	0	0	0	1	0	0	0	J069
Kasaoka	1	21	1	0	1	0	1	1	1	3	J209
Kasaoka	2	21	0	0	1	0	0	0	1	3	J069
Kasaoka	2	23	1	0	1	0	1	0	1	1	J039
Kasaoka	2	23	1	0	0	0	1	1	1	4	J209
Kasaoka	2	23	1	0	1	0	0	0	1	4	J209
Kasaoka	1	23	0	0	0	0	1	0	1	3	J209
Kasaoka	1	23	0	0	0	0	0	0	1	4	J209
Kasaoka	1	23	0	0	0	0	0	0	0	0	J069
Kasaoka	1	23	0	0	0	0	0	0	0	0	J069
Kasaoka	1	23	1	0	1	0	1	0	0	0	J029	J00
Kasaoka	2	23	1	0	1	0	1	1	0	0	J069
Kasaoka	2	24	0	0	0	0	0	0	1	3	J209
Kasaoka	2	24	0	0	1	0	0	0	1	1	J020
Kasaoka	2	24	1	0	1	0	1	0	1	4	J069
Kasaoka	2	24	1	0	1	0	1	0	1	3	J069
Kasaoka	1	24	0	0	1	0	0	0	1	2	J069	J029
Kasaoka	2	24	0	0	1	0	0	0	0	0	J069
Kasaoka	2	24	1	0	1	0	1	0	0	0	J069
Kasaoka	2	24	1	0	0	0	1	0	0	0	J069
Kasaoka	2	24	0	0	1	0	0	0	0	0	J029
Kasaoka	1	24	0	0	0	0	0	0	0	0	J069
Kasaoka	1	24	0	1	1	0	0	1	0	0	J029	J069
Kasaoka	1	24	1	0	1	0	1	0	0	0	J069
Kasaoka	2	25	0	0	1	0	0	0	1	3	J040
Kasaoka	2	25	0	0	1	0	0	0	1	2	J029
Kasaoka	1	25	0	0	1	0	1	0	0	0	J069
Kasaoka	2	25	1	0	1	0	1	1	0	0	J069
Kasaoka	1	25	1	0	0	0	1	1	0	0	J069
Kasaoka	2	25	0	0	0	0	0	0	0	0	J029
Kasaoka	2	25	0	0	0	0	0	0	0	0	J069
Kasaoka	1	26	0	0	1	0	0	0	1	4	J039
Kasaoka	2	26	0	0	1	0	1	0	1	3	J039
Kasaoka	1	26	1	0	1	0	0	0	1	3	J019
Kasaoka	2	26	1	0	0	0	1	1	0	0	J069
Kasaoka	2	26	1	0	1	0	1	1	0	0	J069
Kasaoka	1	26	1	0	1	0	1	1	0	0	J069
Kasaoka	2	26	1	0	0	0	1	0	0	0	J069	J00
Kasaoka	2	27	0	0	1	0	0	0	1	3	J209
Kasaoka	2	27	0	0	1	0	1	1	1	3	J039
Kasaoka	2	27	1	0	1	0	1	1	1	2	J039
Kasaoka	2	27	0	0	1	0	0	0	1	3	J039
Kasaoka	1	27	0	0	1	0	1	1	0	0	J069
Kasaoka	1	27	0	0	0	0	1	0	0	0	J069
Kasaoka	1	27	0	0	1	0	1	0	0	0	J069	J029
Kasaoka	1	27	0	0	0	0	0	0	0	0	J069
Kasaoka	2	27	1	0	1	0	0	0	0	0	J029
Kasaoka	1	28	1	1	0	0	1	0	1	4	J209
Kasaoka	1	28	0	0	0	0	0	0	1	4	J209
Kasaoka	2	28	0	0	0	0	1	0	1	2	J209
Kasaoka	2	28	0	0	1	0	1	0	0	0	J029	J209
Kasaoka	2	28	1	0	1	0	1	0	0	0	J029	J00
Kasaoka	2	28	0	0	1	0	1	1	0	0	J209
Kasaoka	2	29	0	0	1	0	0	0	1	4	J209
Kasaoka	1	29	1	0	1	0	1	0	0	0	J069
Kasaoka	2	29	1	0	0	0	1	0	0	0	J209
Kasaoka	1	29	1	0	0	0	1	1	0	0	J209
Kasaoka	2	29	0	1	1	0	0	0	0	0	J069
Kasaoka	1	29	0	0	1	0	0	0	0	0	J029
Kasaoka	2	29	0	0	0	0	1	1	0	0	J069
Kasaoka	1	29	1	0	1	0	1	1	0	0	J069
Kasaoka	1	29	1	0	0	0	1	0	0	0	J069
Kasaoka	1	29	1	0	0	0	0	0	0	0	J069
Kasaoka	1	30	0	0	1	0	0	1	1	4	J209
Kasaoka	1	30	0	0	1	0	1	0	1	4	J209	J029
Kasaoka	1	30	0	0	1	0	0	0	1	1	J209
Kasaoka	1	30	1	0	1	0	1	0	0	0	J00	J029
Kasaoka	1	30	1	0	1	0	1	0	0	0	J069
Kasaoka	2	30	0	0	0	0	0	0	0	0	J069
Kasaoka	2	30	0	0	0	0	1	1	0	0	J069
Kasaoka	2	30	0	0	0	0	0	0	0	0	J069
Kasaoka	1	31	1	0	0	0	1	0	1	4	J209
Kasaoka	2	31	1	0	0	0	1	1	1	4	J209
Kasaoka	2	31	1	0	1	0	0	1	1	3	J069	J019
Kasaoka	2	31	1	1	1	0	1	0	0	0	J00
Kasaoka	2	31	1	0	1	0	1	1	0	0	J069
Kasaoka	1	31	1	0	1	1	0	0	0	0	J069	J029
Kasaoka	1	31	0	0	0	1	1	0	0	0	J029	J209
Kasaoka	2	31	0	0	0	0	0	0	0	0	J00
Kasaoka	1	31	0	0	1	0	1	0	0	0	J069
Kasaoka	2	32	0	0	1	0	1	0	1	4	J069
Kasaoka	2	32	1	0	0	0	1	1	1	3	J019
Kasaoka	2	32	0	0	1	0	0	0	1	3	J069
Kasaoka	2	32	0	0	0	0	0	0	1	3	J069
Kasaoka	2	32	0	0	1	0	0	0	0	0	J069
Kasaoka	2	32	1	0	1	0	0	1	0	0	J069
Kasaoka	2	32	1	0	1	0	0	0	0	0	J069
Kasaoka	2	33	0	0	0	0	0	0	1	3	J209
Kasaoka	2	33	0	0	0	0	1	0	1	2	J209
Kasaoka	1	33	0	0	1	0	0	0	0	0	J069
Kasaoka	2	33	1	0	1	0	1	1	0	0	J069
Kasaoka	1	33	1	0	0	0	1	1	0	0	J060	J00
Kasaoka	2	33	0	0	1	0	0	0	0	0	J069
Kasaoka	2	34	0	0	0	0	0	0	1	2	J209	J00
Kasaoka	1	34	1	0	1	0	1	0	1	4	J209
Kasaoka	1	34	1	0	0	0	0	0	0	0	J069
Kasaoka	1	34	1	0	0	0	0	0	0	0	J069
Kasaoka	2	34	1	0	0	0	0	0	0	0	J069
Kasaoka	2	34	0	0	1	0	0	0	0	0	J029	J00
Kasaoka	1	35	0	0	0	0	0	0	1	3	J069
Kasaoka	1	35	0	0	0	0	0	0	1	3	J069
Kasaoka	2	35	0	0	0	0	0	0	0	0	J069
Kasaoka	1	35	1	1	0	0	0	0	0	0	J069
Kasaoka	1	35	0	0	1	0	1	1	0	0	J069
Kasaoka	1	35	0	0	1	0	1	0	0	0	J029	J209
Kasaoka	1	35	0	0	0	0	1	0	0	0	J069
Kasaoka	1	36	0	0	0	0	0	0	1	4	J209
Kasaoka	2	36	0	0	1	0	0	0	1	4	J029
Kasaoka	2	36	0	0	1	0	0	0	1	1	J029
Kasaoka	2	36	0	0	1	1	0	0	1	4	J209
Kasaoka	2	36	0	0	1	0	1	0	1	3	J060
Kasaoka	1	36	1	0	1	0	1	1	0	0	J069
Kasaoka	2	36	1	1	1	0	1	0	0	0	J069
Kasaoka	2	36	0	0	0	0	0	0	0	0	J069
Kasaoka	1	36	1	0	0	0	1	0	0	0	J00	J209
Kasaoka	1	36	0	1	0	0	0	0	0	0	J069
Kasaoka	2	36	0	0	0	0	1	1	0	0	J40
Kasaoka	1	36	1	0	0	0	1	0	0	0	J069
Kasaoka	2	36	1	0	1	0	1	0	0	0	J209
Kasaoka	1	37	0	0	0	0	0	0	1	4	J209
Kasaoka	2	37	0	0	0	0	1	1	1	4	J069
Kasaoka	1	37	0	0	0	0	0	0	1	4	J202
Kasaoka	2	37	0	0	0	0	1	0	1	3	J069
Kasaoka	1	37	0	0	1	0	0	0	1	3	J029
Kasaoka	1	37	0	1	1	0	0	0	0	0	J069
Kasaoka	1	37	0	0	1	0	0	0	0	0	J00	J029
Kasaoka	1	37	0	0	1	0	0	0	0	0	J069
Kasaoka	2	37	0	0	0	0	1	1	0	0	J069
Kasaoka	1	37	0	0	1	0	0	0	0	0	J029	J00
Kasaoka	2	37	0	0	0	0	0	0	0	0	J069
Kasaoka	1	37	0	1	1	0	1	0	0	0	J029	J209
Kasaoka	1	37	0	0	0	0	0	0	0	0	J202
Kasaoka	2	38	1	0	0	0	1	0	1	4	J209
Kasaoka	2	38	0	0	0	0	0	0	1	3	J019
Kasaoka	1	38	0	0	1	0	0	0	1	1	J029
Kasaoka	2	38	0	0	1	0	0	0	1	3	J069
Kasaoka	2	38	1	0	0	0	1	1	1	3	J209
Kasaoka	2	38	0	0	0	0	0	0	1	3	J069
Kasaoka	1	38	1	0	0	0	0	1	1	3	J069
Kasaoka	1	38	0	0	0	0	0	0	1	3	J209
Kasaoka	1	38	1	0	0	0	1	0	0	0	J069
Kasaoka	2	38	0	0	0	0	1	1	0	0	J069
Kasaoka	2	38	0	0	1	0	1	0	0	0	J069
Kasaoka	2	38	1	0	1	0	1	0	0	0	J069
Kasaoka	1	38	0	0	1	0	1	0	0	0	J00	J029
Kasaoka	2	38	1	0	0	0	1	0	0	0	J40
Kasaoka	2	38	1	0	0	0	1	0	0	0	J069
Kasaoka	1	39	1	0	0	0	1	0	1	4	J069
Kasaoka	1	39	1	0	0	0	1	0	1	2	J069	J209
Kasaoka	1	39	0	0	1	0	0	0	1	3	J039
Kasaoka	1	39	1	0	1	0	1	1	1	3	J202
Kasaoka	1	39	0	0	0	0	0	0	0	0	J209
Kasaoka	1	39	0	0	0	0	0	0	0	0	J202
Kasaoka	1	39	1	0	0	0	0	0	0	0	J00
Kasaoka	1	39	0	0	0	0	1	0	0	0	J209	J069
Kasaoka	2	40	1	0	0	0	1	0	1	4	J069
Kasaoka	2	40	0	0	1	0	1	0	1	3	J209
Kasaoka	2	40	0	0	0	0	0	0	1	2	J069
Kasaoka	2	40	1	0	0	0	1	0	0	0	J00
Kasaoka	1	40	1	0	1	0	1	0	0	0	J069
Kasaoka	1	40	0	0	0	0	1	0	0	0	J069
Kasaoka	2	40	1	0	0	0	1	0	0	0	J069
Kasaoka	2	40	1	0	1	0	0	0	0	0	J069
Kasaoka	1	40	1	0	0	0	0	0	0	0	J069
Kasaoka	1	40	1	0	0	0	0	0	0	0	J069
Kasaoka	2	40	1	0	0	0	0	0	0	0	J069
Kasaoka	1	40	0	0	0	0	0	0	0	0	J069	J00
Kasaoka	2	40	0	0	1	0	0	0	0	0	J069
Kasaoka	1	40	0	0	1	0	0	0	0	0	J069
Kasaoka	2	41	1	0	0	0	1	0	1	3	J209
Kasaoka	2	41	1	0	0	0	1	0	1	3	J019
Kasaoka	2	41	1	0	1	1	1	0	0	0	J069
Kasaoka	2	41	1	0	0	0	1	0	0	0	J069
Kasaoka	2	41	1	0	0	0	1	1	0	0	J069
Kasaoka	2	41	0	0	0	0	1	0	0	0	J069
Kasaoka	2	41	0	0	1	0	0	0	0	0	J069
Kasaoka	2	41	0	0	1	0	0	0	0	0	J069
Kasaoka	1	41	1	0	1	0	0	0	0	0	J00
Kasaoka	2	42	1	0	1	0	0	1	1	3	J209
Kasaoka	2	42	0	0	1	0	1	0	1	4	J209
Kasaoka	1	42	1	0	1	0	1	1	1	2	J209
Kasaoka	1	42	1	0	1	0	1	1	0	0	J029	J069
Kasaoka	2	42	1	0	0	0	1	1	0	0	J069
Kasaoka	1	42	1	0	1	0	1	1	0	0	J029	J00
Kasaoka	2	42	1	0	1	0	1	1	0	0	J209
Kasaoka	1	43	0	0	0	0	0	0	1	3	J209
Kasaoka	2	43	0	0	0	0	0	0	0	0	J069
Kasaoka	1	43	0	0	1	0	1	1	0	0	J029	J00
Kasaoka	2	43	0	0	0	0	0	0	0	0	J069
Kasaoka	1	43	1	0	0	0	0	1	0	0	J069
Kasaoka	1	43	1	0	0	0	0	0	0	0	J069
Kasaoka	1	43	0	0	1	0	1	0	0	0	J069
Kasaoka	2	43	0	0	1	0	0	1	0	0	J069
Kasaoka	2	43	1	0	0	0	1	0	0	0	J209
Kasaoka	2	44	0	0	0	0	0	0	1	3	J069
Kasaoka	1	44	1	0	0	0	0	0	1	2	J069
Kasaoka	1	44	0	0	1	1	1	0	1	2	J029	J039
Kasaoka	2	44	0	0	0	0	1	0	1	3	J209
Kasaoka	2	44	0	0	1	0	1	0	1	3	J029
Kasaoka	1	44	1	0	1	0	1	0	0	0	J069
Kasaoka	2	44	0	0	0	0	0	0	0	0	J069
Kasaoka	2	44	1	0	0	0	1	0	0	0	J069
Kasaoka	2	44	1	0	1	0	1	0	0	0	J069
Kasaoka	2	44	0	0	0	0	0	0	0	0	J00
Kasaoka	2	44	0	0	1	0	1	0	0	0	J069
Kasaoka	1	44	0	0	1	1	0	0	0	0	J029	J069
Kasaoka	1	44	0	0	0	0	1	0	0	0	J00
Kasaoka	1	44	0	0	1	0	0	0	0	0	J069
Kasaoka	2	44	0	0	0	0	0	0	0	0	J069
Kasaoka	2	44	0	0	1	0	1	1	0	0	J069
Kasaoka	2	44	0	0	0	0	0	0	0	0	J069
Kasaoka	1	45	0	0	1	0	0	0	1	4	J209
Kasaoka	1	45	1	0	1	0	1	1	1	4	J40	J00
Kasaoka	2	45	0	0	0	0	1	0	1	3	J069
Kasaoka	1	45	0	0	1	0	0	0	1	1	J039
Kasaoka	2	45	1	0	1	0	1	0	1	2	J069
Kasaoka	1	45	1	1	0	0	1	1	1	3	J069
Kasaoka	1	45	1	0	1	0	0	0	1	3	J209	J029
Kasaoka	1	45	1	0	1	0	0	0	0	0	J029
Kasaoka	1	45	0	0	0	0	0	0	0	0	J069
Kasaoka	2	45	0	0	1	1	1	0	0	0	J209	J029
Kasaoka	2	45	0	0	0	0	0	0	0	0	J069	J029
Kasaoka	2	45	0	0	0	0	0	0	0	0	J069	J029
Kasaoka	1	45	1	0	0	0	1	1	0	0	J069	J029
Kasaoka	1	45	0	0	0	0	1	0	0	0	J069
Kasaoka	1	45	0	0	0	0	1	0	0	0	J069
Kasaoka	2	46	0	0	0	0	1	0	1	4	J069
Kasaoka	2	46	0	0	0	0	1	0	1	4	J069
Kasaoka	2	46	0	0	0	0	0	1	1	4	J209
Kasaoka	2	46	0	0	0	0	1	0	1	4	J40
Kasaoka	2	46	1	0	1	0	1	0	1	3	J069
Kasaoka	2	46	1	0	1	0	0	1	1	2	J209	J00
Kasaoka	2	46	1	0	1	0	1	0	1	2	J209
Kasaoka	1	46	0	0	0	0	0	0	0	0	J069
Kasaoka	2	46	0	0	0	0	0	0	0	0	J069	J029
Kasaoka	2	46	0	0	0	0	0	0	0	0	J069	J029
Kasaoka	2	46	0	0	0	0	0	0	0	0	J069	J029
Kasaoka	2	46	0	0	0	0	0	0	0	0	J069	J029
Kasaoka	2	46	0	0	0	0	0	0	0	0	J069	J029
Kasaoka	2	46	0	0	0	0	0	0	0	0	J069	J029
Kasaoka	2	46	0	0	1	0	1	1	0	0	J069
Kasaoka	1	46	0	0	0	0	0	0	0	0	J069
Kasaoka	1	47	0	0	1	0	0	0	1	1	J029
Kasaoka	2	47	1	0	1	0	1	1	1	3	J069
Kasaoka	2	47	1	0	0	0	1	0	1	3	J069
Kasaoka	2	47	0	0	0	0	0	0	1	3	J069
Kasaoka	2	47	0	0	1	0	0	0	1	3	J069
Kasaoka	2	47	0	0	1	0	0	0	1	3	J029
Kasaoka	1	47	0	0	0	0	1	0	0	0	J069
Kasaoka	1	47	0	0	0	0	0	0	0	0	J202	J690
Kasaoka	1	47	0	0	0	0	0	0	0	0	J069
Kasaoka	1	47	0	0	0	0	0	0	0	0	J069
Kasaoka	2	47	0	0	1	0	0	0	0	0	J00
Kasaoka	2	47	1	0	1	0	0	1	0	0	J069
Kasaoka	1	47	1	0	0	0	1	0	0	0	J069
Kasaoka	1	47	1	0	0	0	1	0	0	0	J40
Kasaoka	2	47	1	0	1	0	0	0	0	0	J00	J029
Kasaoka	2	47	1	0	1	0	1	0	0	0	J069
Kasaoka	1	47	1	0	1	0	0	0	0	0	J069
Kasaoka	1	48	1	0	1	0	1	0	1	4	J202
Kasaoka	2	48	1	0	1	0	1	1	1	4	J42	J029
Kasaoka	2	48	0	0	1	0	1	0	1	4	J209
Kasaoka	2	48	0	0	1	0	1	1	1	4	J40
Kasaoka	2	48	0	0	1	0	0	0	1	3	J029
Kasaoka	1	48	1	0	0	0	0	0	0	0	J069
Kasaoka	1	48	0	0	1	0	1	0	0	0	J069
Kasaoka	2	48	0	0	0	0	0	0	0	0	J069
Kasaoka	2	48	1	0	0	0	1	1	0	0	J069
Kasaoka	2	48	1	0	0	0	1	0	0	0	J209
Kasaoka	2	49	0	0	1	0	0	0	1	4	J029	J00
Kasaoka	1	49	1	0	1	0	1	0	1	4	J069
Kasaoka	1	49	1	0	0	0	1	0	1	4	J209
Kasaoka	1	49	0	0	0	0	1	1	1	3	J209
Kasaoka	2	49	0	0	1	0	1	0	1	2	J069
Kasaoka	2	49	0	0	0	0	0	0	1	2	J069
Kasaoka	2	49	0	0	1	0	0	0	1	2	J069
Kasaoka	2	49	0	0	1	0	0	0	0	0	J069
Kasaoka	2	49	0	1	1	0	0	0	0	0	J069
Kasaoka	1	49	0	0	0	0	1	0	0	0	J069
Kasaoka	1	49	0	0	0	0	0	0	0	0	J069
Kasaoka	1	49	0	0	1	0	1	1	0	0	J069
Kasaoka	2	49	0	0	1	0	1	1	0	0	J069
Kasaoka	1	49	0	0	0	0	1	0	0	0	J069
Kasaoka	1	49	0	0	0	1	0	0	0	0	J069
Kasaoka	2	50	1	0	1	0	1	1	1	3	J069
Kasaoka	2	50	0	0	1	0	0	0	0	0	J00
Kasaoka	2	50	0	0	0	0	0	0	0	0	J029
Kasaoka	2	50	0	0	0	0	0	0	0	0	J029
Kasaoka	1	50	0	0	0	0	0	0	0	0	J209
Kasaoka	1	50	0	0	0	0	1	0	0	0	J069
Kasaoka	2	50	1	0	1	0	1	0	0	0	J069
Kasaoka	2	50	1	0	0	0	0	0	0	0	J069
Kasaoka	1	50	0	0	0	0	1	0	0	0	J209
Kasaoka	1	51	1	0	1	0	1	1	0	0	J069	J029
Kasaoka	2	51	0	0	0	0	0	0	0	0	J069
Kasaoka	2	51	0	0	0	0	0	0	0	0	J069
Kasaoka	2	51	0	0	0	0	0	0	0	0	J069
Kasaoka	2	51	0	0	0	0	0	0	0	0	J019
Kasaoka	2	51	1	0	1	0	1	1	0	0	J069
Kasaoka	1	51	0	1	0	0	0	0	0	0	J069
Kasaoka	1	51	0	0	0	0	0	0	0	0	J069
Kasaoka	1	51	0	0	0	0	0	0	0	0	J069
Kasaoka	1	51	0	0	0	0	0	0	0	0	J069
Kasaoka	2	51	1	0	1	0	1	0	0	0	J069
Kasaoka	2	51	1	0	0	0	1	0	0	0	J069
Kasaoka	2	51	0	0	1	0	1	0	0	0	J209	J029
Kasaoka	1	51	1	0	0	0	0	0	0	0	J209
Kasaoka	2	52	1	1	1	0	0	0	1	4	J209	J029
Kasaoka	1	52	1	0	1	0	0	0	1	2	J069
Kasaoka	1	52	0	0	0	0	0	0	0	0	J069
Kasaoka	1	52	0	0	0	0	0	0	0	0	J069
Kasaoka	2	52	0	0	0	0	1	1	0	0	J209
Kasaoka	1	52	0	0	0	0	1	0	0	0	J069
Kasaoka	2	52	0	0	0	0	0	0	0	0	J069
Kasaoka	2	52	1	0	0	0	1	0	0	0	J069	J029
Kasaoka	1	53	0	0	0	0	0	0	1	4	J202
Kasaoka	2	53	0	0	0	0	0	0	1	2	J209
Kasaoka	2	53	1	0	1	0	0	0	0	0	J069
Kasaoka	2	53	1	0	1	0	1	1	0	0	J069
Kasaoka	2	53	1	0	1	0	1	1	0	0	J069
Kasaoka	1	53	0	0	0	0	0	1	0	0	J209
Kasaoka	1	53	0	0	1	0	0	0	0	0	J029
Kasaoka	2	53	1	0	1	0	1	0	0	0	J00
Kasaoka	1	53	1	0	0	0	0	0	0	0	J069
Kasaoka	2	53	0	0	0	0	0	0	0	0	J069
Kasaoka	2	53	0	0	1	0	1	0	0	0	J069
Kasaoka	2	54	0	0	0	0	1	0	1	4	J069
Kasaoka	2	54	0	0	0	0	0	0	1	2	J069
Kasaoka	1	54	0	0	0	0	1	1	1	3	J209
Kasaoka	1	54	1	0	0	0	0	0	0	0	J069	J029
Kasaoka	1	54	1	0	0	0	1	0	0	0	J069
Kasaoka	1	54	0	0	0	0	0	0	0	0	J069
Kasaoka	1	54	1	0	0	0	1	1	0	0	J069
Kasaoka	2	54	1	0	1	0	0	1	0	0	J029
Kasaoka	1	54	1	0	1	0	1	0	0	0	J00
Kasaoka	1	54	0	0	1	0	0	0	0	0	J029
Kasaoka	2	54	0	0	0	0	0	0	0	0	J069
Kasaoka	1	55	0	0	1	0	0	0	1	4	J029
Kasaoka	2	55	0	0	1	0	1	1	1	3	J209
Kasaoka	2	55	0	0	1	0	1	1	1	3	J209
Kasaoka	1	55	1	0	1	0	1	0	0	0	J209	J00
Kasaoka	1	55	1	0	1	0	1	0	0	0	J069
Kasaoka	2	55	0	0	0	0	1	1	0	0	J209
Kasaoka	1	55	1	0	1	0	0	0	0	0	J029	J069
Kasaoka	1	55	0	0	1	0	1	0	0	0	J069
Kasaoka	2	55	1	0	1	0	1	0	0	0	J069
Kasaoka	1	55	1	0	0	0	0	0	0	0	J069
Kasaoka	1	56	0	0	0	0	0	0	1	4	J209
Kasaoka	1	56	0	0	1	0	1	0	1	4	J069
Kasaoka	1	56	0	0	0	0	1	0	1	3	J209
Kasaoka	1	56	0	0	0	0	0	0	0	0	J069
Kasaoka	2	56	0	0	0	0	0	0	0	0	J209
Kasaoka	2	57	1	0	0	0	1	0	1	3	J209
Kasaoka	1	57	1	0	0	0	1	0	0	0	J069
Kasaoka	2	57	0	0	0	0	0	0	0	0	J069
Kasaoka	2	57	0	0	0	0	0	0	0	0	J029	J069
Kasaoka	2	57	0	0	0	0	0	0	0	0	J069	J029
Kasaoka	2	57	0	0	0	0	0	0	0	0	J069
Kasaoka	1	57	0	0	0	0	0	0	0	0	J069
Kasaoka	1	58	0	0	0	0	1	1	1	4	J209
Kasaoka	2	58	1	0	1	0	0	0	0	0	J069
Kasaoka	1	58	0	0	1	0	1	1	0	0	J069
Kasaoka	2	58	0	0	0	0	0	0	0	0	J209
Kasaoka	1	58	0	0	0	0	0	1	0	0	J069
Kasaoka	1	58	0	0	1	0	1	0	0	0	J029
Kasaoka	1	58	0	0	1	0	0	1	0	0	J069
Kasaoka	2	59	0	0	1	0	0	0	1	6	J029
Kasaoka	1	59	0	0	0	0	0	0	1	1	J209
Kasaoka	1	59	0	0	0	0	0	0	1	1	J209
Kasaoka	2	59	0	0	0	0	0	0	1	3	J069
Kasaoka	2	59	0	0	0	0	0	0	1	3	J069
Kasaoka	2	59	0	0	0	0	0	0	1	3	J069
Kasaoka	2	59	0	0	0	0	0	0	1	3	J069
Kasaoka	1	59	0	0	0	0	1	0	1	3	J209
Kasaoka	2	59	1	0	1	0	0	0	0	0	J069
Kasaoka	1	59	1	1	0	0	1	0	0	0	J069
Kasaoka	1	59	0	0	0	0	0	0	0	0	J209
Kasaoka	2	59	0	0	0	0	0	0	0	0	J069
Kasaoka	2	59	1	0	0	0	0	0	0	0	J069
Kasaoka	1	59	1	0	1	1	1	1	0	0	J069
Kasaoka	2	59	0	1	1	0	1	0	0	0	J029	J069
Kasaoka	2	60	1	0	0	0	1	0	1	3	J209
Kasaoka	2	60	0	0	0	0	0	0	1	3	J069
Kasaoka	2	60	0	0	0	0	0	0	1	3	J069
Kasaoka	1	60	0	0	0	0	0	0	0	0	J069
Kasaoka	2	60	0	0	1	0	1	1	0	0	J069
Kasaoka	2	60	1	0	0	0	1	1	0	0	J069
Kasaoka	1	60	0	0	1	0	0	0	0	0	J069
Kasaoka	1	60	1	0	0	0	0	0	0	0	J069
Kasaoka	1	61	0	0	0	0	0	0	1	3	J209
Kasaoka	1	61	0	0	0	0	0	0	0	0	J069
Kasaoka	1	61	0	0	0	0	0	0	0	0	J069
Kasaoka	1	61	0	0	0	0	0	0	0	0	J069
Kasaoka	1	61	0	0	0	0	0	0	0	0	J069
Kasaoka	2	61	0	0	0	0	0	0	0	0	J069
Kasaoka	2	61	0	0	0	0	0	0	0	0	J069
Kasaoka	2	61	1	0	0	0	0	0	0	0	J069
Kasaoka	1	61	0	0	0	0	0	0	0	0	J069
Kasaoka	2	61	0	0	0	0	1	0	0	0	J069
Kasaoka	2	61	1	0	0	0	1	0	0	0	J209
Kasaoka	2	61	0	0	0	0	1	0	0	0	J209
Kasaoka	1	61	0	0	1	0	0	0	0	0	J069
Kasaoka	1	61	1	0	1	0	0	0	0	0	J069
Kasaoka	1	61	0	0	0	0	0	0	0	0	J069
Kasaoka	2	61	1	0	1	0	1	0	0	0	J069
Kasaoka	2	61	0	0	1	0	1	0	0	0	J029	J00
Kasaoka	1	61	0	0	0	0	0	0	0	0	J069
Kasaoka	2	62	0	0	0	0	1	0	1	4	J209
Kasaoka	2	62	0	0	0	0	0	0	1	4	J209
Kasaoka	1	62	0	0	0	0	1	0	1	3	J209
Kasaoka	1	62	1	0	1	0	1	1	1	4	J209
Kasaoka	1	62	0	0	0	0	0	0	1	3	J209
Kasaoka	1	62	1	0	0	1	0	0	1	3	J209
Kasaoka	1	62	0	0	0	0	0	0	0	0	J069
Kasaoka	1	62	0	0	0	0	0	0	0	0	J069
Kasaoka	1	62	0	0	0	0	0	0	0	0	J069
Kasaoka	1	62	0	0	0	0	0	0	0	0	J069
Kasaoka	2	62	0	0	0	0	0	0	0	0	J029
Kasaoka	2	62	0	0	0	0	0	0	0	0	J029
Kasaoka	2	62	0	0	0	0	0	0	0	0	J029
Kasaoka	2	62	0	0	0	0	0	0	0	0	J029
Kasaoka	2	62	0	0	0	0	0	0	0	0	J312
Kasaoka	2	62	0	0	0	0	0	0	0	0	J069
Kasaoka	2	62	0	0	0	0	0	0	0	0	J069
Kasaoka	2	62	0	0	0	0	0	0	0	0	J069
Kasaoka	2	62	0	0	0	0	0	0	0	0	J069
Kasaoka	2	62	0	0	0	0	0	0	0	0	J069
Kasaoka	1	62	0	0	0	0	0	0	0	0	J069
Kasaoka	1	62	0	0	0	0	0	0	0	0	J069
Kasaoka	1	62	0	0	0	0	0	0	0	0	J069
Kasaoka	1	62	0	0	0	0	0	0	0	0	J069
Kasaoka	1	62	0	0	0	0	0	0	0	0	J069
Kasaoka	1	62	0	0	0	0	0	0	0	0	J069
Kasaoka	1	62	0	0	0	0	0	0	0	0	J069
Kasaoka	2	62	0	0	0	0	0	0	0	0	J069
Kasaoka	1	62	1	0	1	0	1	0	0	0	J069
Kasaoka	2	62	0	0	0	0	1	1	0	0	J069
Kasaoka	1	62	1	0	0	0	1	0	0	0	J069
Kasaoka	2	62	1	0	1	0	1	0	0	0	J069
Kasaoka	2	62	0	0	0	0	1	0	0	0	J069
Kasaoka	2	62	0	0	0	0	0	0	0	0	J069
Kasaoka	1	62	1	0	1	0	1	0	0	0	J069
Kasaoka	1	62	0	0	0	0	0	0	0	0	J029
Kasaoka	1	63	0	0	0	0	0	0	1	4	J069
Kasaoka	1	63	0	0	0	0	0	0	1	3	J209
Kasaoka	1	63	0	0	0	0	0	0	1	4	J209
Kasaoka	2	63	1	0	1	0	1	1	1	3	J209
Kasaoka	2	63	1	0	1	0	1	1	0	0	J069
Kasaoka	2	63	1	0	0	0	0	0	0	0	J069
Kasaoka	2	63	0	0	0	0	0	0	0	0	J209
Kasaoka	2	63	0	0	1	1	1	1	0	0	J069
Kasaoka	2	63	0	0	0	0	0	0	0	0	J40
Kasaoka	2	63	0	0	1	0	1	0	0	0	J069
Kasaoka	2	63	0	0	0	0	1	0	0	0	J069
Kasaoka	1	63	1	0	1	0	0	0	0	0	J069
Kasaoka	1	63	0	0	1	0	0	0	0	0	J029	J40
Kasaoka	1	63	0	0	1	0	0	0	0	0	J069
Kasaoka	2	63	0	0	0	0	0	0	0	0	J069
Kasaoka	2	63	0	0	0	0	0	0	0	0	J069
Kasaoka	2	63	0	0	0	0	0	0	0	0	J069
Kasaoka	2	63	0	0	0	0	0	0	0	0	J069
Kasaoka	1	63	0	0	1	0	1	0	0	0	J069
Kasaoka	1	63	1	0	0	0	0	1	0	0	J069
Kasaoka	1	63	1	0	0	0	0	1	0	0	J069
Kasaoka	2	64	0	1	0	0	0	1	1	4	J00	J209
Kasaoka	2	64	0	0	0	0	1	1	1	4	J209
Kasaoka	2	64	0	0	0	0	0	0	1	2	J069
Kasaoka	2	64	0	0	1	0	0	0	1	3	J029
Kasaoka	2	64	0	0	1	0	1	0	0	0	J40
Kasaoka	1	64	1	0	0	0	1	0	0	0	J069
Kasaoka	2	64	0	0	0	0	0	0	0	0	J069
Kasaoka	2	64	0	0	0	0	1	1	0	0	J209
Kasaoka	2	64	0	0	0	0	0	0	0	0	J209
Kasaoka	2	64	0	0	0	0	0	0	0	0	J209
Kasaoka	2	64	0	0	0	1	0	0	0	0	J209
Kasaoka	1	64	0	0	0	0	0	0	0	0	J029
Kasaoka	2	64	0	0	0	0	1	1	0	0	J069
Kasaoka	2	64	0	0	0	0	1	1	0	0	J069
Kasaoka	2	64	0	0	0	0	0	0	0	0	J069
Kasaoka	2	64	0	0	0	0	0	0	0	0	J069
Kasaoka	2	64	0	0	0	0	0	0	0	0	J069
Kasaoka	1	64	0	0	1	0	1	1	0	0	J069
Kasaoka	1	64	0	0	1	0	0	0	0	0	J029
Kasaoka	1	64	0	0	0	0	0	0	0	0	J069
Kasaoka	2	64	0	0	0	0	0	0	0	0	J069
Kasaoka	2	64	0	0	0	0	0	0	0	0	J069
Kasaoka	2	64	1	0	0	0	1	0	0	0	J209	J00
Kasaoka	2	64	0	0	1	0	1	0	0	0	J00	J029
Kasaoka	1	64	1	0	1	0	1	1	0	0	J069
Kasaoka	1	64	0	0	0	1	0	0	0	0	J069
Kasaoka	1	64	0	0	0	1	0	0	0	0	J069
Kasaoka	1	64	0	0	0	0	0	0	0	0	J069
Kasaoka	1	64	0	0	0	0	0	0	0	0	J069
Kasaoka	2	64	1	0	1	0	1	0	0	0	J069
Kasaoka	1	65	1	0	0	0	1	0	1	4	J209
Kasaoka	2	65	0	0	0	0	1	0	1	4	J209
Kasaoka	2	65	1	0	0	0	1	1	1	3	J069
Kasaoka	2	65	1	0	0	0	1	1	1	3	J069
Kasaoka	2	65	0	0	0	0	0	0	1	2	J069
Kasaoka	2	65	0	0	0	0	1	0	1	3	J069
Kasaoka	2	65	0	0	1	0	1	0	1	3	J069
Kasaoka	2	65	0	0	1	0	1	0	1	3	J069
Kasaoka	2	65	0	0	0	0	0	0	0	0	J069
Kasaoka	2	65	0	0	0	0	0	0	0	0	J069
Kasaoka	2	65	1	1	0	0	1	1	0	0	J069
Kasaoka	1	65	0	0	0	1	1	0	0	0	J069
Kasaoka	2	65	0	0	0	0	0	0	0	0	J00
Kasaoka	2	65	0	0	0	0	0	0	0	0	J069
Kasaoka	2	65	0	0	1	1	1	0	0	0	J069
Kasaoka	2	65	1	0	1	0	1	0	0	0	J069
Kasaoka	2	65	0	0	0	0	1	1	0	0	J069
Kasaoka	2	65	0	0	0	0	1	0	0	0	J069
Kasaoka	2	65	0	0	0	0	0	0	0	0	J069
Kasaoka	2	65	1	0	0	0	1	1	0	0	J069
Kasaoka	2	65	0	0	0	0	0	0	0	0	J069
Kasaoka	1	65	1	0	0	0	1	1	0	0	J00	J209
Kasaoka	2	65	0	0	1	0	1	0	0	0	J069
Kasaoka	2	65	0	0	0	0	0	0	0	0	J069
Kasaoka	2	65	0	0	0	0	1	0	0	0	J069
Kasaoka	2	65	0	0	0	0	1	0	0	0	J069
Kasaoka	2	65	0	0	0	0	0	0	0	0	J069
Kasaoka	1	65	0	0	1	0	0	0	0	0	J069
Kasaoka	2	65	0	0	0	0	0	0	0	0	J069
Kasaoka	2	65	0	0	0	0	0	0	0	0	J069
Kasaoka	1	65	0	0	0	0	0	0	0	0	J069
Kasaoka	1	65	0	0	0	0	0	0	0	0	J069
Kasaoka	2	65	0	0	0	0	0	0	0	0	J069
Kasaoka	2	65	0	0	0	0	0	0	0	0	J069
Kasaoka	2	65	0	0	0	0	0	0	0	0	J069
Kasaoka	2	65	0	0	0	0	0	0	0	0	J069
Kasaoka	2	65	0	0	0	0	0	0	0	0	J069
Kasaoka	2	65	0	0	0	0	0	0	0	0	J069
Kasaoka	2	65	1	0	1	0	1	1	0	0	J069
Kasaoka	2	65	1	0	1	0	1	0	0	0	J069
Kasaoka	2	66	0	0	0	0	1	1	1	4	J209
Kasaoka	2	66	0	0	0	0	1	0	1	4	J209
Kasaoka	2	66	0	0	0	0	0	0	1	4	J209
Kasaoka	2	66	0	0	0	0	0	0	1	4	J069
Kasaoka	1	66	1	0	1	0	0	0	1	4	J209
Kasaoka	2	66	0	0	1	0	0	0	0	0	J069
Kasaoka	1	66	0	0	1	1	1	1	0	0	J209	J029
Kasaoka	2	66	0	0	0	0	0	0	0	0	J069
Kasaoka	2	66	0	0	0	0	0	0	0	0	J069
Kasaoka	2	66	0	0	0	0	1	1	0	0	J069
Kasaoka	2	66	0	0	0	0	0	0	0	0	J069
Kasaoka	1	66	0	0	0	0	0	0	0	0	J069
Kasaoka	2	66	0	0	0	0	0	0	0	0	J069
Kasaoka	2	66	0	0	0	0	0	0	0	0	J069
Kasaoka	2	66	0	0	0	0	0	0	0	0	J069
Kasaoka	2	66	0	0	0	0	0	0	0	0	J069
Kasaoka	2	66	0	0	0	0	0	0	0	0	J069
Kasaoka	2	66	0	0	0	0	0	0	0	0	J069
Kasaoka	2	66	1	0	1	0	1	0	0	0	J209	J029
Kasaoka	1	66	0	0	0	0	0	0	0	0	J069
Kasaoka	1	66	0	0	0	0	0	0	0	0	J069
Kasaoka	2	66	1	0	1	0	1	0	0	0	J069
Kasaoka	1	66	1	0	1	0	1	0	0	0	J069
Kasaoka	1	66	1	0	0	0	0	1	0	0	J069
Kasaoka	2	66	0	0	0	0	1	1	0	0	J069
Kasaoka	1	67	0	0	0	0	0	0	1	4	J069
Kasaoka	1	67	0	0	0	0	0	0	1	4	J209
Kasaoka	2	67	0	0	0	0	1	1	1	4	J069
Kasaoka	2	67	1	0	0	0	0	1	1	4	J209
Kasaoka	2	67	0	0	0	0	0	0	1	2	J069
Kasaoka	1	67	0	0	0	0	0	0	1	2	J069
Kasaoka	2	67	0	0	1	0	1	1	1	3	J209
Kasaoka	2	67	1	0	0	0	1	0	0	0	J069
Kasaoka	2	67	1	0	0	0	0	0	0	0	J069	J00
Kasaoka	2	67	0	0	1	0	0	0	0	0	J069
Kasaoka	2	67	0	0	1	0	1	0	0	0	J029	J209
Kasaoka	1	67	0	0	0	0	0	0	0	0	J069
Kasaoka	2	67	0	0	0	0	0	0	0	0	J069
Kasaoka	1	67	0	0	1	0	0	0	0	0	J029
Kasaoka	2	67	0	0	0	0	0	0	0	0	J069
Kasaoka	2	67	0	0	0	0	0	0	0	0	J069
Kasaoka	2	67	0	0	0	0	0	0	0	0	J069
Kasaoka	2	67	0	0	0	0	0	0	0	0	J069
Kasaoka	2	67	0	0	0	0	0	0	0	0	J069
Kasaoka	2	67	1	0	1	0	1	0	0	0	J069
Kasaoka	1	67	0	0	1	0	0	0	0	0	J069
Kasaoka	1	67	0	0	1	0	0	0	0	0	J029
Kasaoka	2	67	1	1	1	0	0	0	0	0	J069
Kasaoka	2	67	1	0	1	0	1	0	0	0	J069
Kasaoka	1	67	1	0	0	0	1	0	0	0	J069
Kasaoka	2	68	0	0	0	0	1	1	1	4	J069
Kasaoka	1	68	0	0	1	0	1	0	1	4	J209
Kasaoka	2	68	0	0	0	0	0	0	1	3	J209
Kasaoka	1	68	0	0	0	0	1	1	0	0	J069
Kasaoka	1	68	0	1	0	0	1	1	0	0	J069
Kasaoka	2	68	0	0	1	0	0	0	0	0	J069
Kasaoka	2	68	0	0	0	0	0	0	0	0	J069
Kasaoka	2	68	0	0	0	0	0	0	0	0	J069
Kasaoka	1	68	0	0	0	0	0	0	0	0	J069
Kasaoka	1	68	0	0	0	0	0	0	0	0	J069
Kasaoka	1	68	0	0	0	0	1	0	0	0	J069
Kasaoka	1	68	0	0	0	0	0	0	0	0	J069
Kasaoka	2	68	1	0	0	0	1	0	0	0	J00	J209
Kasaoka	2	68	0	0	0	0	0	0	0	0	J069
Kasaoka	2	68	0	0	0	0	0	0	0	0	J069
Kasaoka	1	68	0	0	0	0	0	1	0	0	J069
Kasaoka	1	68	0	0	0	0	0	0	0	0	J069
Kasaoka	1	68	0	0	1	0	1	1	0	0	J069
Kasaoka	2	68	0	0	0	0	1	0	0	0	J069
Kasaoka	2	68	0	0	0	0	0	0	0	0	J069	J029
Kasaoka	2	68	0	0	0	0	0	0	0	0	J069	J030
Kasaoka	2	68	0	0	0	0	0	0	0	0	J069	J031
Kasaoka	2	68	0	0	0	0	0	0	0	0	J069	J032
Kasaoka	2	68	0	0	0	0	0	0	0	0	J069	J033
Kasaoka	1	68	1	0	0	0	1	1	0	0	J069
Kasaoka	2	68	1	0	1	0	1	0	0	0	J00	J029
Kasaoka	2	68	0	0	0	0	0	0	0	0	J069
Kasaoka	1	68	0	0	0	0	1	0	0	0	J209
Kasaoka	2	68	0	0	0	0	0	0	0	0	J069
Kasaoka	2	68	0	0	0	0	0	0	0	0	J069
Kasaoka	2	68	0	0	0	0	1	1	0	0	J069
Kasaoka	1	68	0	0	0	0	0	0	0	0	J029
Kasaoka	1	68	0	0	0	0	0	0	0	0	J029
Kasaoka	2	68	0	0	0	0	0	0	0	0	J209
Kasaoka	2	68	0	0	0	0	0	0	0	0	J069
Kasaoka	2	68	0	0	0	0	0	0	0	0	J069
Kasaoka	2	68	0	0	0	0	0	0	0	0	J069
Kasaoka	2	68	1	0	0	0	0	0	0	0	J069
Kasaoka	2	68	1	0	0	0	1	0	0	0	J209
Kasaoka	2	68	0	0	0	0	1	1	0	0	J069
Kasaoka	2	68	1	0	0	0	1	0	0	0	J209	J00
Kasaoka	1	68	0	0	0	0	1	1	0	0	J209
Kasaoka	1	69	1	0	0	0	0	0	1	4	J209
Kasaoka	1	69	1	0	0	0	1	1	1	1	J209
Kasaoka	2	69	0	0	0	0	0	1	1	4	J069
Kasaoka	2	69	0	0	0	0	0	0	1	4	J069
Kasaoka	2	69	0	0	0	0	0	0	1	4	J069
Kasaoka	2	69	1	0	1	0	1	0	1	4	J069
Kasaoka	2	69	1	0	0	0	1	1	1	4	J209
Kasaoka	2	69	0	0	0	1	1	1	1	4	J019	J40
Kasaoka	1	69	1	0	1	0	1	0	1	4	J069
Kasaoka	2	69	0	0	0	0	0	0	0	0	J069
Kasaoka	2	69	0	0	0	0	0	0	0	0	J069
Kasaoka	2	69	0	0	0	0	0	0	0	0	J069
Kasaoka	2	69	0	0	0	0	0	0	0	0	J069
Kasaoka	2	69	0	0	0	0	0	0	0	0	J069
Kasaoka	2	69	0	0	1	0	1	0	0	0	J209	J029
Kasaoka	2	69	0	0	0	0	1	1	0	0	J209
Kasaoka	2	69	0	0	1	0	1	0	0	0	J069
Kasaoka	2	69	0	0	0	0	1	0	0	0	J069
Kasaoka	2	69	0	0	0	0	0	0	0	0	J209
Kasaoka	2	69	0	0	0	0	0	0	0	0	J069
Kasaoka	2	69	1	0	0	0	1	0	0	0	J069
Kasaoka	2	69	0	0	0	0	1	0	0	0	J209
Kasaoka	1	69	0	0	0	0	0	0	0	0	J069	J029
Kasaoka	2	69	0	0	0	0	0	0	0	0	J069
Kasaoka	2	69	0	0	0	0	0	0	0	0	J069
Kasaoka	2	69	0	0	0	0	0	0	0	0	J069	J029
Kasaoka	2	69	0	0	0	0	0	0	0	0	J029
Kasaoka	1	69	1	1	0	0	0	0	0	0	J00
Kasaoka	2	69	0	0	0	0	0	0	0	0	J069
Kasaoka	2	69	0	0	0	0	0	0	0	0	J069
Kasaoka	2	69	0	0	0	0	0	0	0	0	J069
Kasaoka	2	69	1	0	1	0	0	0	0	0	J069
Kasaoka	2	69	0	0	0	0	1	1	0	0	J069
Kasaoka	2	70	0	0	1	0	0	1	1	2	J029	J039
Kasaoka	2	70	0	0	0	0	0	0	0	0	J069
Kasaoka	1	70	1	0	0	0	0	0	0	0	J00
Kasaoka	1	70	0	0	0	0	0	0	0	0	J069
Kasaoka	2	70	1	0	1	0	1	0	0	0	J029	J00
Kasaoka	2	70	1	0	0	0	1	0	0	0	J00
Kasaoka	2	70	1	0	0	0	1	1	0	0	J069
Kasaoka	2	70	1	0	0	0	1	1	0	0	J069
Kasaoka	2	70	0	0	0	0	0	0	0	0	J029
Kasaoka	2	70	0	0	0	0	0	0	0	0	J029
Kasaoka	2	70	0	0	0	0	0	0	0	0	J069	J029
Kasaoka	2	70	0	0	0	0	0	0	0	0	J069	J029
Kasaoka	2	70	0	0	1	0	1	0	0	0	J459
Kasaoka	1	70	0	0	0	0	0	0	0	0	J029
Kasaoka	2	70	0	0	0	0	0	0	0	0	J069
Kasaoka	2	70	0	0	0	0	0	0	0	0	J069
Kasaoka	2	70	0	0	0	0	0	0	0	0	J069
Kasaoka	1	70	1	0	0	0	1	0	0	0	J069
Kasaoka	2	70	1	0	1	0	0	0	0	0	J069
Kasaoka	2	70	0	0	1	1	1	0	0	0	J069
Kasaoka	1	70	0	0	0	0	1	0	0	0	J069
Kasaoka	1	70	0	0	0	0	0	0	0	0	J069
Kasaoka	1	70	0	0	0	0	1	1	0	0	J069
Kasaoka	1	70	0	0	0	0	0	0	0	0	J069
Kasaoka	1	70	0	0	0	0	0	0	0	0	J209
Kasaoka	2	70	1	0	0	0	1	1	0	0	J069
Kasaoka	1	71	0	0	0	0	1	1	1	4	J209
Kasaoka	1	71	1	0	0	0	1	0	1	2	J209
Kasaoka	1	71	1	0	0	0	1	1	1	3	J209
Kasaoka	1	71	0	0	0	0	0	0	1	3	J209
Kasaoka	2	71	0	0	0	0	0	0	0	0	J069
Kasaoka	1	71	0	0	0	0	0	0	0	0	J069
Kasaoka	2	71	1	0	1	0	1	0	0	0	J069	J029
Kasaoka	1	71	0	0	1	0	1	1	0	0	J069
Kasaoka	1	71	0	0	0	0	1	0	0	0	J069
Kasaoka	1	71	0	0	0	0	1	1	0	0	J209
Kasaoka	2	71	0	0	0	0	0	1	0	0	J060
Kasaoka	2	71	0	0	0	0	1	0	0	0	J069
Kasaoka	2	71	0	0	0	0	0	0	0	0	J069
Kasaoka	1	71	0	0	0	0	0	0	0	0	J029
Kasaoka	2	71	0	0	0	0	0	0	0	0	J069
Kasaoka	2	71	0	0	0	0	0	0	0	0	J069
Kasaoka	2	71	0	0	0	0	0	0	0	0	J069
Kasaoka	2	71	0	0	0	0	0	0	0	0	J069
Kasaoka	2	71	0	0	0	0	0	0	0	0	J40
Kasaoka	1	71	1	0	0	0	1	0	0	0	J069
Kasaoka	2	71	0	0	0	0	0	0	0	0	J069
Kasaoka	1	71	1	0	0	0	1	0	0	0	J00
Kasaoka	1	71	1	0	0	0	1	0	0	0	J069
Kasaoka	2	71	0	0	0	0	1	0	0	0	J069
Kasaoka	1	71	0	0	1	1	1	1	0	0	J069
Kasaoka	1	71	0	0	0	0	0	0	0	0	J069
Kasaoka	2	71	0	0	0	0	0	0	0	0	J069
Kasaoka	2	71	0	0	0	0	0	0	0	0	J069
Kasaoka	1	72	0	0	0	0	0	1	1	3	J209
Kasaoka	2	72	0	0	0	0	0	0	1	4	J209
Kasaoka	1	72	1	0	1	0	1	0	1	4	J069
Kasaoka	1	72	0	0	0	0	1	1	1	3	J209
Kasaoka	1	72	0	0	0	0	0	0	0	0	J069
Kasaoka	1	72	0	0	0	0	0	0	0	0	J209
Kasaoka	1	72	0	0	0	0	0	0	0	0	J069
Kasaoka	2	72	0	0	0	0	0	0	0	0	J069
Kasaoka	2	72	0	0	0	0	0	0	0	0	J069
Kasaoka	2	72	0	0	0	0	0	0	0	0	J069
Kasaoka	2	72	0	0	0	0	0	0	0	0	J069
Kasaoka	2	72	0	0	0	0	0	0	0	0	J069
Kasaoka	2	72	0	0	0	0	0	0	0	0	J209
Kasaoka	2	72	0	0	1	0	0	0	0	0	J029
Kasaoka	2	72	1	0	1	0	1	0	0	0	J00	J209
Kasaoka	2	72	0	0	0	0	0	0	0	0	J069
Kasaoka	2	72	0	0	0	0	0	0	0	0	J069
Kasaoka	2	72	0	0	0	0	0	0	0	0	J069
Kasaoka	2	72	0	0	0	0	0	0	0	0	J069
Kasaoka	2	72	0	0	0	0	0	0	0	0	J069
Kasaoka	2	72	1	0	0	0	1	0	0	0	J209
Kasaoka	1	72	0	0	0	0	0	0	0	0	J069
Kasaoka	1	72	0	0	0	0	0	0	0	0	J069
Kasaoka	1	72	0	0	0	0	0	0	0	0	J069
Kasaoka	1	73	0	0	0	0	0	0	1	4	J069
Kasaoka	1	73	0	0	0	0	0	0	1	4	J069
Kasaoka	1	73	0	0	0	0	0	0	1	4	J069
Kasaoka	1	73	0	0	0	0	0	0	1	4	J069
Kasaoka	1	73	0	0	0	0	0	0	1	4	J069
Kasaoka	1	73	0	0	0	0	0	0	1	4	J42
Kasaoka	1	73	1	0	0	0	0	0	1	4	J209
Kasaoka	2	73	0	0	1	0	1	0	1	4	J209
Kasaoka	2	73	0	0	0	0	0	0	1	2	J209
Kasaoka	1	73	0	0	0	1	1	1	0	0	J202
Kasaoka	1	73	0	0	0	0	0	0	0	0	J209
Kasaoka	1	73	0	0	0	0	0	0	0	0	J069
Kasaoka	2	73	0	0	0	0	0	0	0	0	J069
Kasaoka	1	73	0	0	0	0	1	0	0	0	J209
Kasaoka	2	73	1	0	0	0	1	0	0	0	J209
Kasaoka	2	73	0	0	0	0	0	0	0	0	J069
Kasaoka	2	73	0	0	0	0	0	0	0	0	J069
Kasaoka	2	73	0	0	0	0	0	0	0	0	J069
Kasaoka	1	73	0	0	0	0	1	0	0	0	J40
Kasaoka	2	73	1	0	0	0	0	1	0	0	J209
Kasaoka	1	73	0	0	0	0	1	0	0	0	J209
Kasaoka	2	73	0	0	0	0	0	0	0	0	J069
Kasaoka	2	73	0	0	0	0	0	0	0	0	J069
Kasaoka	1	73	0	0	0	0	0	0	0	0	J029
Kasaoka	2	73	0	0	0	0	1	0	0	0	J069
Kasaoka	2	73	0	0	0	0	0	0	0	0	J069
Kasaoka	1	73	0	0	0	0	0	0	0	0	J069
Kasaoka	1	73	0	0	0	0	0	0	0	0	J209	J069
Kasaoka	1	73	0	0	0	0	0	0	0	0	J069
Kasaoka	1	73	0	0	0	0	1	0	0	0	J069
Kasaoka	2	74	1	0	1	0	1	0	1	4	J202	J029
Kasaoka	2	74	1	0	0	0	0	1	1	4	J069
Kasaoka	1	74	0	0	0	0	0	0	1	4	J069
Kasaoka	1	74	0	0	0	0	0	0	1	4	J069
Kasaoka	1	74	0	0	1	0	1	1	1	4	J209
Kasaoka	2	74	1	0	1	0	1	0	1	3	J209
Kasaoka	1	74	0	0	0	0	0	0	1	2	J209
Kasaoka	2	74	0	0	0	0	0	0	1	2	J209
Kasaoka	2	74	0	0	0	0	0	0	0	0	J189
Kasaoka	2	74	0	0	0	0	1	0	0	0	J069
Kasaoka	2	74	0	0	0	0	0	0	0	0	J069
Kasaoka	2	74	0	0	0	0	0	0	0	0	J069
Kasaoka	2	74	0	0	0	0	0	0	0	0	J069
Kasaoka	2	74	0	0	0	0	0	0	0	0	J069
Kasaoka	2	74	0	0	0	0	0	0	0	0	J069
Kasaoka	2	74	1	0	0	0	1	1	0	0	J069
Kasaoka	1	74	0	0	0	1	1	1	0	0	J069
Kasaoka	2	74	0	0	0	0	0	0	0	0	J029
Kasaoka	1	74	0	0	1	0	0	0	0	0	J029
Kasaoka	2	74	0	0	0	0	0	0	0	0	J069
Kasaoka	2	74	1	0	0	0	1	0	0	0	J069	J029
Kasaoka	1	74	0	0	0	0	0	0	0	0	J069
Kasaoka	1	74	0	0	0	0	0	0	0	0	J069
Kasaoka	2	74	0	0	0	0	1	1	0	0	J209
Kasaoka	2	74	0	0	0	0	1	1	0	0	J209
Kasaoka	2	74	0	0	0	0	1	1	0	0	J069
Kasaoka	2	74	0	0	0	0	1	1	0	0	J209
Kasaoka	1	74	0	0	0	0	0	0	0	0	J069
Kasaoka	1	74	0	0	0	0	0	0	0	0	J069
Kasaoka	1	74	0	0	0	0	0	0	0	0	J069
Kasaoka	1	74	0	0	0	0	0	0	0	0	J069
Kasaoka	1	74	0	0	0	0	0	0	0	0	J069
Kasaoka	1	74	0	0	0	0	0	0	0	0	J069
Kasaoka	1	74	1	0	0	0	0	0	0	0	J069
Kasaoka	2	74	0	0	0	0	0	0	0	0	J069
Kasaoka	2	74	1	0	0	0	1	0	0	0	J209
Kasaoka	2	74	1	0	0	0	1	0	0	0	J069	J029
Kasaoka	1	74	0	0	0	0	0	0	0	0	J40
Kasaoka	2	74	0	0	0	0	1	1	0	0	J209
Kasaoka	2	74	0	0	0	0	0	0	0	0	J069
Kasaoka	1	74	0	0	0	0	0	0	0	0	J069
Kasaoka	1	74	0	0	0	0	0	0	0	0	J069
Kasaoka	1	74	0	0	0	0	1	1	0	0	J209
Kasaoka	2	75	0	0	0	0	1	0	1	4	J209
Kasaoka	2	75	0	0	0	0	1	0	1	4	J209
Kasaoka	1	75	1	0	0	0	1	0	1	3	J069
Kasaoka	2	75	1	0	1	0	1	0	1	3	J209
Kasaoka	2	75	0	0	0	0	0	0	1	3	J209
Kasaoka	1	75	0	0	1	0	0	0	1	3	J209
Kasaoka	2	75	0	0	0	0	0	0	0	0	J069
Kasaoka	1	75	1	0	1	0	1	1	0	0	J069
Kasaoka	2	75	0	0	0	0	0	0	0	0	J069
Kasaoka	2	75	0	0	0	0	1	0	0	0	J069
Kasaoka	2	75	0	0	0	0	0	0	0	0	J069
Kasaoka	2	75	0	0	0	0	0	0	0	0	J069
Kasaoka	2	75	0	0	0	0	0	0	0	0	J069
Kasaoka	2	75	0	0	0	0	0	0	0	0	J069
Kasaoka	2	75	0	0	0	0	0	0	0	0	J069
Kasaoka	2	75	0	0	0	0	0	0	0	0	J069
Kasaoka	2	75	0	0	0	0	0	0	0	0	J069
Kasaoka	2	75	0	0	0	0	0	0	0	0	J069
Kasaoka	2	75	0	0	0	0	0	0	0	0	J069
Kasaoka	2	75	1	0	0	0	0	0	0	0	J069
Kasaoka	1	75	1	0	0	0	1	1	0	0	J40
Kasaoka	2	75	0	0	0	0	0	0	0	0	J069
Kasaoka	2	75	0	0	0	0	0	0	0	0	J069
Kasaoka	2	75	0	0	0	0	0	0	0	0	J069
Kasaoka	2	75	0	0	0	0	0	0	0	0	J069
Kasaoka	2	75	0	0	0	0	0	0	0	0	J069
Kasaoka	2	75	0	0	0	0	0	0	0	0	J069
Kasaoka	2	75	0	0	0	0	0	0	0	0	J069
Kasaoka	1	75	1	0	0	0	1	0	0	0	J069
Kasaoka	1	75	0	0	0	0	0	0	0	0	J209
Kasaoka	2	75	0	0	0	0	0	0	0	0	J069
Kasaoka	1	75	1	0	0	0	1	0	0	0	J069
Kasaoka	1	75	1	0	0	0	0	0	0	0	J069
Kasaoka	1	75	0	0	0	0	0	0	0	0	J069
Kasaoka	2	75	0	0	0	0	1	0	0	0	J069
Kasaoka	2	75	0	0	0	0	1	0	0	0	J069
Kasaoka	1	75	0	0	1	0	0	0	0	0	J069	J029
Kasaoka	1	75	0	1	0	0	0	0	0	0	J069
Kasaoka	1	75	1	0	0	0	1	0	0	0	J40
Kasaoka	2	75	0	0	0	0	0	0	0	0	J069
Kasaoka	2	75	0	0	0	0	0	0	0	0	J069
Kasaoka	2	75	0	0	0	0	0	0	0	0	J069
Kasaoka	1	75	0	0	1	1	0	0	0	0	J209	J069
Kasaoka	1	75	0	0	0	0	0	0	0	0	J069
Kasaoka	1	75	0	0	0	0	0	0	0	0	J069
Kasaoka	1	75	0	0	0	0	0	0	0	0	J069
Kasaoka	1	75	0	0	0	0	0	0	0	0	J069
Kasaoka	1	76	0	0	0	0	1	1	1	4	J209
Kasaoka	2	76	1	0	0	0	1	1	1	3	J069
Kasaoka	1	76	0	0	0	0	0	0	1	3	J209
Kasaoka	2	76	1	0	0	0	1	1	0	0	J069
Kasaoka	2	76	0	0	0	0	1	1	0	0	J069	J029
Kasaoka	2	76	0	0	0	0	1	0	0	0	J069
Kasaoka	2	76	0	0	0	0	0	0	0	0	J069
Kasaoka	2	76	0	0	0	0	0	0	0	0	J069
Kasaoka	2	76	0	0	0	0	0	0	0	0	J069
Kasaoka	2	76	0	0	0	1	0	0	0	0	J069	J029
Kasaoka	2	76	0	0	0	0	0	0	0	0	J069
Kasaoka	2	76	0	0	0	0	0	0	0	0	J069
Kasaoka	2	76	0	0	0	0	1	0	0	0	J069
Kasaoka	2	76	0	0	0	0	0	0	0	0	J069
Kasaoka	2	76	0	0	0	0	0	0	0	0	J069
Kasaoka	2	76	0	0	0	0	0	0	0	0	J069
Kasaoka	2	76	0	0	0	0	0	0	0	0	J069
Kasaoka	2	76	0	0	0	0	0	0	0	0	J069
Kasaoka	2	76	0	0	0	0	0	0	0	0	J069
Kasaoka	2	76	0	0	0	0	0	0	0	0	J069
Kasaoka	2	76	0	0	0	0	0	0	0	0	J069
Kasaoka	2	76	0	0	0	0	0	0	0	0	J069
Kasaoka	2	76	1	0	0	0	1	0	0	0	J069
Kasaoka	2	76	0	0	0	0	0	0	0	0	J029
Kasaoka	2	76	1	0	0	0	1	0	0	0	J069
Kasaoka	1	76	1	0	0	0	0	0	0	0	J069
Kasaoka	2	76	0	0	0	0	0	0	0	0	J069
Kasaoka	2	76	0	0	0	0	1	1	0	0	J209
Kasaoka	1	76	1	0	1	0	1	0	0	0	J029	J00
Kasaoka	1	76	1	0	1	0	1	1	0	0	J069
Kasaoka	1	76	0	0	0	0	0	0	0	0	J069
Kasaoka	2	76	0	0	0	0	0	1	0	0	J069
Kasaoka	2	76	0	0	0	0	0	0	0	0	J069
Kasaoka	2	76	0	0	0	0	0	0	0	0	J069
Kasaoka	1	76	0	0	0	0	0	0	0	0	J069
Kasaoka	1	76	0	0	1	0	0	0	0	0	J00	J029
Kasaoka	1	76	0	0	0	0	1	0	0	0	J069
Kasaoka	2	76	0	0	1	0	0	0	0	0	J069
Kasaoka	2	76	0	0	0	0	1	0	0	0	J069
Kasaoka	2	77	1	0	0	0	1	0	1	3	J209
Kasaoka	1	77	0	0	0	0	0	1	1	4	J019
Kasaoka	2	77	1	0	0	0	0	0	1	4	J069
Kasaoka	2	77	1	0	0	0	0	0	1	4	J019
Kasaoka	2	77	1	0	0	0	1	0	1	4	J209
Kasaoka	2	77	0	0	0	0	0	0	1	4	J069
Kasaoka	2	77	0	0	1	0	1	1	1	2	J209	J00
Kasaoka	2	77	0	0	0	0	0	0	0	0	J069
Kasaoka	2	77	0	0	0	0	0	0	0	0	J069
Kasaoka	2	77	0	0	0	0	0	0	0	0	J069
Kasaoka	2	77	0	0	0	0	0	0	0	0	J069
Kasaoka	2	77	0	0	0	0	0	0	0	0	J069
Kasaoka	2	77	0	0	0	0	0	0	0	0	J00
Kasaoka	1	77	0	0	0	0	0	1	0	0	J00
Kasaoka	1	77	0	0	0	0	0	0	0	0	J069
Kasaoka	2	77	0	0	0	0	0	0	0	0	J029
Kasaoka	2	77	0	0	0	0	0	0	0	0	J029
Kasaoka	2	77	0	0	0	0	0	0	0	0	J029
Kasaoka	1	77	0	0	0	0	0	0	0	0	J209
Kasaoka	1	77	0	0	0	0	0	0	0	0	J029
Kasaoka	1	77	0	0	0	0	0	0	0	0	J029
Kasaoka	1	77	0	0	0	0	0	0	0	0	J029
Kasaoka	1	77	0	0	0	0	0	0	0	0	J029
Kasaoka	1	77	0	0	0	0	0	0	0	0	J029
Kasaoka	1	77	0	0	0	0	0	0	0	0	J209
Kasaoka	2	77	0	0	0	0	0	0	0	0	J069
Kasaoka	2	77	0	0	0	0	0	0	0	0	J069
Kasaoka	2	77	0	0	1	0	0	0	0	0	J069
Kasaoka	1	77	0	0	0	0	1	1	0	0	J209
Kasaoka	2	77	0	0	0	0	0	0	0	0	J069
Kasaoka	1	77	0	0	0	0	0	0	0	0	J069
Kasaoka	1	77	1	0	0	0	0	0	0	0	J069
Kasaoka	1	77	0	0	0	0	0	0	0	0	J069
Kasaoka	1	77	1	0	1	0	1	1	0	0	J069	J029
Kasaoka	1	77	0	0	0	0	0	0	0	0	J069
Kasaoka	2	77	1	0	0	0	0	0	0	0	J00
Kasaoka	2	77	0	0	0	0	0	0	0	0	J069
Kasaoka	1	77	0	0	0	0	0	0	0	0	J069
Kasaoka	1	77	0	0	0	0	0	0	0	0	J069
Kasaoka	1	77	0	0	0	0	0	0	0	0	J069
Kasaoka	1	77	0	0	0	0	0	0	0	0	J069
Kasaoka	1	77	0	0	0	0	0	0	0	0	J069
Kasaoka	1	77	0	0	0	0	0	0	0	0	J069
Kasaoka	1	77	0	0	0	0	0	0	0	0	J069
Kasaoka	2	77	1	0	0	0	0	0	0	0	J069
Kasaoka	2	77	1	0	0	0	1	0	0	0	J069
Kasaoka	2	77	0	0	0	0	1	0	0	0	J209
Kasaoka	2	77	0	0	0	0	0	0	0	0	J209
Kasaoka	2	77	0	0	0	0	0	0	0	0	J209
Kasaoka	2	77	0	0	0	0	0	0	0	0	J069
Kasaoka	2	77	0	0	0	0	0	0	0	0	J069
Kasaoka	2	77	0	0	0	0	0	0	0	0	J069
Kasaoka	2	77	1	0	0	0	1	0	0	0	J069
Kasaoka	2	77	0	0	1	0	0	0	0	0	J069	J029
Kasaoka	1	77	0	0	0	0	0	0	0	0	J069
Kasaoka	2	77	0	0	0	0	0	0	0	0	J209
Kasaoka	2	77	0	0	0	0	1	0	0	0	J069
Kasaoka	2	77	0	0	0	0	0	0	0	0	J069
Kasaoka	1	77	0	0	0	0	0	0	0	0	J209
Kasaoka	1	78	0	0	0	0	0	0	1	4	J209
Kasaoka	2	78	1	0	0	0	1	0	1	4	J069
Kasaoka	2	78	0	0	1	0	1	0	1	3	J069
Kasaoka	2	78	0	0	0	0	0	0	1	3	J209
Kasaoka	2	78	0	0	0	0	0	0	0	0	J069
Kasaoka	2	78	0	0	0	0	0	0	0	0	J069
Kasaoka	2	78	0	0	0	0	0	0	0	0	J069
Kasaoka	2	78	0	0	0	0	0	0	0	0	J069
Kasaoka	2	78	0	0	0	0	0	0	0	0	J069
Kasaoka	2	78	0	0	0	0	0	0	0	0	J069
Kasaoka	1	78	1	0	0	1	1	0	0	0	J069
Kasaoka	1	78	0	0	1	0	1	0	0	0	J069
Kasaoka	2	78	0	0	0	0	0	0	0	0	J069	J029
Kasaoka	1	78	0	0	0	0	0	0	0	0	J209
Kasaoka	2	78	0	0	0	0	0	0	0	0	J069
Kasaoka	2	78	0	0	0	0	0	0	0	0	J069
Kasaoka	2	78	0	0	0	0	0	0	0	0	J069
Kasaoka	2	78	0	0	0	0	0	0	0	0	J069
Kasaoka	2	78	0	0	0	0	0	0	0	0	J069
Kasaoka	2	78	0	0	0	0	0	0	0	0	J029
Kasaoka	1	78	0	0	1	0	1	0	0	0	J069
Kasaoka	2	78	1	0	0	0	0	0	0	0	J069
Kasaoka	1	78	0	0	0	0	0	0	0	0	J069
Kasaoka	1	78	0	0	0	0	0	0	0	0	J069
Kasaoka	1	78	0	0	0	0	0	0	0	0	J069
Kasaoka	2	78	1	0	0	0	1	0	0	0	J069
Kasaoka	1	78	0	0	0	0	0	0	0	0	J029
Kasaoka	1	78	0	0	0	0	0	0	0	0	J069
Kasaoka	1	78	0	0	0	0	0	0	0	0	J069
Kasaoka	2	78	0	0	0	0	0	0	0	0	J069
Kasaoka	2	78	0	0	0	0	1	0	0	0	J069
Kasaoka	1	78	0	0	0	0	1	1	0	0	J069
Kasaoka	1	78	0	0	0	0	0	0	0	0	J069
Kasaoka	1	78	0	0	0	0	0	0	0	0	J069
Kasaoka	1	78	0	0	0	0	0	0	0	0	J069
Kasaoka	2	78	1	0	0	0	0	0	0	0	J209
Kasaoka	1	78	0	0	0	0	0	0	0	0	J069
Kasaoka	1	78	0	0	0	0	0	0	0	0	J069
Kasaoka	1	78	0	0	0	0	1	0	0	0	J069
Kasaoka	2	78	0	0	0	0	0	0	0	0	J069
Kasaoka	2	78	0	0	0	0	0	0	0	0	J069
Kasaoka	2	78	0	0	0	0	1	1	0	0	J069
Kasaoka	2	78	0	0	0	0	0	0	0	0	J029
Kasaoka	1	78	0	0	0	0	0	0	0	0	J209
Kasaoka	1	78	0	0	0	0	0	0	0	0	J209
Kasaoka	1	78	0	0	0	0	0	0	0	0	J209
Kasaoka	1	78	0	0	0	0	0	0	0	0	J209
Kasaoka	2	78	1	0	1	0	0	1	0	0	J069	J029
Kasaoka	2	78	1	0	0	0	1	1	0	0	J069
Kasaoka	1	79	0	0	0	0	1	0	1	4	J209
Kasaoka	2	79	0	0	0	0	1	0	1	4	J069
Kasaoka	1	79	0	0	0	0	1	1	1	4	J209
Kasaoka	2	79	1	0	1	0	1	0	1	4	J209
Kasaoka	2	79	0	0	0	0	0	0	1	2	J209
Kasaoka	2	79	0	0	0	0	0	0	1	3	J209
Kasaoka	2	79	0	0	0	0	0	0	1	3	J209
Kasaoka	2	79	0	0	0	0	0	0	0	0	J209
Kasaoka	2	79	1	0	0	0	1	1	0	0	J069
Kasaoka	2	79	0	0	0	0	0	0	0	0	J069
Kasaoka	2	79	0	0	0	0	0	0	0	0	J069
Kasaoka	2	79	0	0	0	0	0	0	0	0	J069
Kasaoka	2	79	0	0	0	0	0	0	0	0	J069
Kasaoka	2	79	0	0	0	0	1	0	0	0	J069
Kasaoka	2	79	0	0	0	1	1	0	0	0	J069
Kasaoka	2	79	1	0	0	0	1	0	0	0	J069
Kasaoka	2	79	0	0	0	0	0	0	0	0	J069
Kasaoka	2	79	0	0	0	0	0	0	0	0	J069
Kasaoka	2	79	0	0	0	0	1	0	0	0	J069
Kasaoka	2	79	0	0	0	0	0	0	0	0	J069
Kasaoka	2	79	0	0	0	0	0	0	0	0	J069
Kasaoka	2	79	0	0	0	0	0	0	0	0	J069
Kasaoka	2	79	0	0	0	0	0	0	0	0	J069
Kasaoka	1	79	0	0	0	0	0	0	0	0	J069
Kasaoka	1	79	0	0	0	0	1	0	0	0	J069
Kasaoka	1	79	0	0	1	0	0	0	0	0	J069
Kasaoka	1	79	0	0	0	0	0	0	0	0	J069
Kasaoka	1	79	0	0	0	0	0	0	0	0	J069
Kasaoka	1	79	0	0	0	0	0	0	0	0	J069
Kasaoka	1	79	0	0	0	0	0	0	0	0	J069
Kasaoka	1	79	1	0	1	0	1	1	0	0	J069	J029
Kasaoka	2	79	0	0	0	0	1	0	0	0	J209
Kasaoka	2	79	0	0	0	0	0	0	0	0	J029
Kasaoka	2	79	0	0	0	0	0	0	0	0	J029
Kasaoka	2	79	0	0	0	0	0	0	0	0	J029
Kasaoka	2	79	0	0	0	0	0	0	0	0	J029
Kasaoka	1	79	0	0	0	0	0	0		0	J40
Kasaoka	1	79	1	0	0	0	1	0	0	0	J069
Kasaoka	1	79	1	0	0	0	1	0	0	0	J00
Kasaoka	1	79	0	0	0	0	1	0	0	0	J209
Kasaoka	2	79	0	0	0	0	0	0	0	0	J209
Kasaoka	2	79	0	0	0	0	0	0	0	0	J209
Kasaoka	2	79	0	0	0	0	0	0	0	0	J209
Kasaoka	1	80	1	0	0	1	0	0	1	3	J069
Kasaoka	1	80	0	0	1	0	1	0	1	2	J029
Kasaoka	2	80	0	0	0	0	0	0	1	3	J209
Kasaoka	2	80	0	0	0	0	0	1	1	3	J209
Kasaoka	2	80	0	0	0	0	1	1	0	0	J069
Kasaoka	2	80	0	0	0	0	0	0	0	0	J069
Kasaoka	2	80	0	0	0	0	0	0	0	0	J069
Kasaoka	2	80	0	0	0	0	0	0	0	0	J069
Kasaoka	2	80	0	0	0	0	0	0	0	0	J069
Kasaoka	2	80	0	0	0	0	0	0	0	0	J069
Kasaoka	2	80	0	0	0	0	0	0	0	0	J069
Kasaoka	1	80	0	0	0	0	0	0	0	0	J069
Kasaoka	1	80	0	0	0	0	0	0	0	0	J069
Kasaoka	1	80	0	0	0	0	0	0	0	0	J069
Kasaoka	2	80	0	0	0	0	0	0	0	0	J069
Kasaoka	2	80	0	0	0	0	0	0	0	0	J069
Kasaoka	2	80	0	0	0	0	0	0	0	0	J069
Kasaoka	2	80	0	0	0	0	0	0	0	0	J069
Kasaoka	2	80	0	0	0	0	0	0	0	0	J069
Kasaoka	1	80	1	0	0	0	1	0	0	0	J069
Kasaoka	2	80	0	0	0	0	0	0	0	0	J029
Kasaoka	2	80	0	0	0	0	0	0	0	0	J029
Kasaoka	1	80	0	0	0	0	0	1	0	0	J029
Kasaoka	2	80	1	0	1	0	0	0	0	0	J069
Kasaoka	2	80	0	0	0	0	0	0	0	0	J069
Kasaoka	2	80	1	0	0	1	1	0	0	0	J069
Kasaoka	1	80	0	0	0	0	0	0	0	0	J069
Kasaoka	2	80	0	0	0	0	1	0	0	0	J069
Kasaoka	2	80	0	0	0	0	0	0	0	0	J069
Kasaoka	1	80	1	0	0	0	0	0	0	0	J069
Kasaoka	1	80	0	0	0	0	0	0	0	0	J209
Kasaoka	2	80	0	0	0	0	0	0	0	0	J209
Kasaoka	1	80	0	0	0	0	0	0	0	0	J069
Kasaoka	1	80	0	0	0	0	0	0	0	0	J069
Kasaoka	2	80	0	0	0	0	0	0	0	0	J069
Kasaoka	1	80	0	0	0	0	1	0	0	0	J069
Kasaoka	1	80	0	0	0	0	0	0	0	0	J069
Kasaoka	2	80	0	0	0	0	0	0	0	0	J209
Kasaoka	2	80	0	0	0	0	0	0	0	0	J069
Kasaoka	2	80	0	0	0	0	0	0	0	0	J069
Kasaoka	2	80	0	0	0	0	0	0	0	0	J069
Kasaoka	2	80	0	0	0	0	0	0	0	0	J069
Kasaoka	2	80	0	0	0	0	0	0	0	0	J069
Kasaoka	2	80	0	0	0	0	0	0	0	0	J069
Kasaoka	2	80	0	0	0	0	0	0	0	0	J069
Kasaoka	2	80	0	0	0	0	0	0	0	0	J069
Kasaoka	1	80	0	0	0	0	0	0	0	0	J069
Kasaoka	1	80	0	0	0	0	0	0	0	0	J069
Kasaoka	1	80	0	0	0	0	0	0	0	0	J069
Kasaoka	2	80	0	0	0	0	0	0	0	0	J069	J029
Kasaoka	1	80	1	0	0	0	1	0	0	0	J00	J209
Kasaoka	2	80	0	0	0	0	0	0	0	0	J069
Kasaoka	1	80	0	0	0	0	0	1	0	0	J069
Kasaoka	2	80	0	0	0	0	0	0	0	0	J069
Kasaoka	2	80	0	0	0	0	0	0	0	0	J069
Kasaoka	2	80	0	0	0	0	0	0	0	0	J069
Kasaoka	2	80	0	0	0	0	0	0	0	0	J069
Kasaoka	2	80	0	0	0	0	0	0	0	0	J069
Kasaoka	2	80	1	0	0	0	1	1	0	0	J069
Kasaoka	1	80	0	0	0	0	0	0	0	0	J069
Kasaoka	1	80	0	0	0	0	0	0	0	0	J069
Kasaoka	1	80	0	0	0	0	0	0	0	0	J209
Kasaoka	1	81	0	0	0	0	0	1	1	4	J069
Kasaoka	2	81	0	0	0	0	1	1	1	4	J40
Kasaoka	1	81	1	0	0	0	1	0	1	4	J209
Kasaoka	1	81	0	0	1	0	1	1	1	3	J019
Kasaoka	1	81	0	0	1	1	0	0	1	2	J069
Kasaoka	2	81	0	0	0	0	1	0	1	2	J209
Kasaoka	2	81	0	0	0	0	0	0	0	0	J069
Kasaoka	2	81	0	0	0	0	0	0	0	0	J069
Kasaoka	2	81	0	0	0	0	0	0	0	0	J069
Kasaoka	2	81	0	0	0	0	0	0	0	0	J069
Kasaoka	1	81	0	0	0	0	0	0	0	0	J029
Kasaoka	1	81	0	0	0	0	0	0	0	0	J029
Kasaoka	1	81	0	0	0	0	0	0	0	0	J029
Kasaoka	1	81	0	0	0	0	0	0	0	0	J029
Kasaoka	1	81	0	0	0	0	0	0	0	0	J029
Kasaoka	1	81	0	0	0	0	0	0	0	0	J069
Kasaoka	1	81	0	0	0	0	0	0	0	0	J069
Kasaoka	1	81	0	0	0	0	0	0	0	0	J069
Kasaoka	2	81	0	0	0	0	0	0	0	0	J069
Kasaoka	2	81	0	0	0	0	0	0	0	0	J069
Kasaoka	2	81	0	0	0	0	0	0	0	0	J069
Kasaoka	2	81	0	0	0	0	0	0	0	0	J069
Kasaoka	2	81	0	0	0	0	0	0	0	0	J069
Kasaoka	2	81	1	0	0	0	1	1	0	0	J209	J00
Kasaoka	2	81	0	0	0	0	1	0	0	0	J069
Kasaoka	2	81	0	0	1	0	1	0	0	0	J069
Kasaoka	2	81	1	0	0	0	0	0	0	0	J069
Kasaoka	2	81	1	0	0	0	1	0	0	0	J069	J00
Kasaoka	1	81	0	0	1	0	0	0	0	0	J069
Kasaoka	1	81	0	0	0	0	0	0	0	0	J069
Kasaoka	1	81	0	0	0	0	0	0	0	0	J069
Kasaoka	1	81	1	0	1	0	1	1	0	0	J069	J029
Kasaoka	1	81	1	0	1	0	1	1	0	0	J069	J029
Kasaoka	2	81	0	0	0	0	0	0	0	0	J069
Kasaoka	2	81	0	0	0	0	0	0	0	0	J069
Kasaoka	2	81	0	0	0	0	0	0	0	0	J069
Kasaoka	2	81	0	0	0	0	1	0	0	0	J069
Kasaoka	2	81	0	0	0	0	0	0	0	0	J069
Kasaoka	2	81	0	0	0	0	0	0	0	0	J069
Kasaoka	2	81	0	0	0	0	0	0	0	0	J069
Kasaoka	2	81	0	0	0	0	0	0	0	0	J069
Kasaoka	2	81	0	0	0	0	0	0	0	0	J069
Kasaoka	1	81	0	0	0	0	1	0	0	0	J069
Kasaoka	1	81	0	0	0	0	0	0	0	0	J069
Kasaoka	2	81	0	0	0	0	0	0	0	0	J069
[truncated: 2,804 more rows]
